# Supplementary material for: Initiation of hepatic stellate cell activation extends into chronic liver disease
Source: Cell Death Dis. 2021 Nov 27;12(12):1110. doi: 10.1038/s41419-021-04377-1 (PMC8627507; doi:10.1038/s41419-021-04377-1)
Supplement: Supplementary file 2 — Supplementary Table 2 [file 41419_2021_4377_MOESM2_ESM.xlsx]

## Sheet: A_4wkCCl4 vs Healthy
genes	cluster	mgi_symbol
ENSMUSG00000000182	1	Fgf23
ENSMUSG00000000204	1	Slfn4
ENSMUSG00000000290	1	Itgb2
ENSMUSG00000000555	1	Itga5
ENSMUSG00000000628	1	Hk2
ENSMUSG00000000682	2	Cd52
ENSMUSG00000000957	1	Mmp14
ENSMUSG00000001020	1	S100a4
ENSMUSG00000001025	1	S100a6
ENSMUSG00000001056	1	Nhp2
ENSMUSG00000001131	1	Timp1
ENSMUSG00000001270	1	Ckb
ENSMUSG00000001333	1	Sync
ENSMUSG00000001334	2	Fndc5
ENSMUSG00000001349	3	Cnn1
ENSMUSG00000001473	1	Tubb6
ENSMUSG00000001493	1	Meox1
ENSMUSG00000001506	1	Col1a1
ENSMUSG00000001555	1	Fkbp10
ENSMUSG00000001827	1	Folr1
ENSMUSG00000002020	1	Ltbp2
ENSMUSG00000002068	1	Ccne1
ENSMUSG00000002111	1	Spi1
ENSMUSG00000002204	1	Napsa
ENSMUSG00000002289	1	Angptl4
ENSMUSG00000002602	1	Axl
ENSMUSG00000002847	1	Pla1a
ENSMUSG00000002897	1	Il17ra
ENSMUSG00000003153	2	Slc2a3
ENSMUSG00000003227	2	Edar
ENSMUSG00000003283	1	Hck
ENSMUSG00000003352	1	Cacnb3
ENSMUSG00000003355	1	Fkbp11
ENSMUSG00000003665	1	Has1
ENSMUSG00000003882	1	Il7r
ENSMUSG00000004267	1	Eno2
ENSMUSG00000004296	1	Il12b
ENSMUSG00000004317	1	Clcn5
ENSMUSG00000004371	1	Il11
ENSMUSG00000004446	1	Bid
ENSMUSG00000004707	1	Ly9
ENSMUSG00000004730	1	Adgre1
ENSMUSG00000004933	1	Matk
ENSMUSG00000005087	1	Cd44
ENSMUSG00000005148	1	Klf5
ENSMUSG00000005413	1	Hmox1
ENSMUSG00000005583	1	Mef2c
ENSMUSG00000005667	3	Mthfd2
ENSMUSG00000005800	1	Mmp8
ENSMUSG00000006219	1	Fblim1
ENSMUSG00000006221	1	Hspb7
ENSMUSG00000006403	1	Adamts4
ENSMUSG00000006442	1	Srm
ENSMUSG00000006589	1	Aprt
ENSMUSG00000006731	1	B4galnt1
ENSMUSG00000006800	1	Sulf2
ENSMUSG00000007033	2	Hspa1l
ENSMUSG00000007107	1	Atp1a4
ENSMUSG00000007888	1	Crlf1
ENSMUSG00000008136	1	Fhl2
ENSMUSG00000008318	1	Relt
ENSMUSG00000008734	1	Gprc5b
ENSMUSG00000009185	1	Ccl8
ENSMUSG00000009614	1	Sardh
ENSMUSG00000010142	2	Tnfrsf13b
ENSMUSG00000010529	1	Gm266
ENSMUSG00000010830	1	Kdelr3
ENSMUSG00000011148	1	Adssl1
ENSMUSG00000011257	1	Pabpc4
ENSMUSG00000013584	1	Aldh1a2
ENSMUSG00000013974	2	Mcemp1
ENSMUSG00000014329	1	Bicc1
ENSMUSG00000014602	1	Kif1a
ENSMUSG00000015143	1	Actn1
ENSMUSG00000015340	1	Cybb
ENSMUSG00000015355	1	Cd48
ENSMUSG00000015533	1	Itga2
ENSMUSG00000015568	1	Lpl
ENSMUSG00000015652	1	Steap1
ENSMUSG00000015653	1	Steap2
ENSMUSG00000015947	1	Fcgr1
ENSMUSG00000015950	1	Ncf1
ENSMUSG00000015957	1	Wnt11
ENSMUSG00000016179	1	Camk1g
ENSMUSG00000016427	1	Ndufa1
ENSMUSG00000016458	1	Wt1
ENSMUSG00000016477	1	E2f3
ENSMUSG00000016494	1	Cd34
ENSMUSG00000016552	1	Foxred2
ENSMUSG00000016763	1	Scube1
ENSMUSG00000016918	1	Sulf1
ENSMUSG00000017002	2	Slpi
ENSMUSG00000017009	1	Sdc4
ENSMUSG00000017737	1	Mmp9
ENSMUSG00000017817	1	Jph2
ENSMUSG00000017969	1	Ptgis
ENSMUSG00000018008	1	Cyth4
ENSMUSG00000018339	1	Gpx3
ENSMUSG00000018500	1	Adora2b
ENSMUSG00000018585	2	Atox1
ENSMUSG00000018648	1	Dusp14
ENSMUSG00000018654	2	Ikzf1
ENSMUSG00000018774	1	Cd68
ENSMUSG00000018819	1	Lsp1
ENSMUSG00000018830	1	Myh11
ENSMUSG00000018927	1	Ccl6
ENSMUSG00000019122	1	Ccl9
ENSMUSG00000019124	1	Scrn1
ENSMUSG00000019590	1	Cyb561
ENSMUSG00000019850	1	Tnfaip3
ENSMUSG00000019874	1	Fabp7
ENSMUSG00000019876	1	Pkib
ENSMUSG00000019997	3	Ctgf
ENSMUSG00000020057	1	Dram1
ENSMUSG00000020120	1	Plek
ENSMUSG00000020155	1	Kcnmb1
ENSMUSG00000020186	1	Csrp2
ENSMUSG00000020216	1	Jsrp1
ENSMUSG00000020256	1	Aldh1l2
ENSMUSG00000020262	1	Adarb1
ENSMUSG00000020312	1	Shc2
ENSMUSG00000020325	1	Fstl3
ENSMUSG00000020363	1	Gfpt2
ENSMUSG00000020399	1	Havcr2
ENSMUSG00000020411	1	Nipal4
ENSMUSG00000020437	2	Myo1g
ENSMUSG00000020473	1	Aebp1
ENSMUSG00000020592	1	Sdc1
ENSMUSG00000020681	1	Ace
ENSMUSG00000020869	1	Lrrc59
ENSMUSG00000020900	1	Myh10
ENSMUSG00000020901	1	Pik3r5
ENSMUSG00000021062	1	Rab15
ENSMUSG00000021070	1	Bdkrb2
ENSMUSG00000021091	1	Serpina3n
ENSMUSG00000021125	2	Arg2
ENSMUSG00000021208	1	Ifi27l2b
ENSMUSG00000021253	1	Tgfb3
ENSMUSG00000021260	1	Hhipl1
ENSMUSG00000021281	1	Tnfaip2
ENSMUSG00000021298	1	Gpr132
ENSMUSG00000021360	1	Gcnt2
ENSMUSG00000021367	1	Edn1
ENSMUSG00000021384	2	Susd3
ENSMUSG00000021403	1	Serpinb9b
ENSMUSG00000021423	1	Ly86
ENSMUSG00000021457	1	Syk
ENSMUSG00000021508	1	Cxcl14
ENSMUSG00000021567	1	Nkd2
ENSMUSG00000021591	1	Glrx
ENSMUSG00000021614	1	Vcan
ENSMUSG00000021624	1	Cd180
ENSMUSG00000021822	1	Plau
ENSMUSG00000021880	2	Rnase6
ENSMUSG00000021939	1	Ctsb
ENSMUSG00000021994	1	Wnt5a
ENSMUSG00000021998	1	Lcp1
ENSMUSG00000022094	1	Slc39a14
ENSMUSG00000022102	1	Dok2
ENSMUSG00000022103	1	Gfra2
ENSMUSG00000022126	1	Acod1
ENSMUSG00000022144	1	Gdnf
ENSMUSG00000022146	1	Osmr
ENSMUSG00000022180	1	Slc7a8
ENSMUSG00000022221	1	Ripk3
ENSMUSG00000022231	1	Sema5a
ENSMUSG00000022367	1	Has2
ENSMUSG00000022415	1	Syngr1
ENSMUSG00000022439	1	Parvg
ENSMUSG00000022440	1	C1qtnf6
ENSMUSG00000022479	1	Vdr
ENSMUSG00000022488	1	Nckap1l
ENSMUSG00000022534	1	Mefv
ENSMUSG00000022584	1	Ly6c2
ENSMUSG00000022636	2	Alcam
ENSMUSG00000022651	2	Retnlg
ENSMUSG00000022661	1	Cd200
ENSMUSG00000022665	1	Ccdc80
ENSMUSG00000022667	1	Cd200r1
ENSMUSG00000022686	2	B3gnt5
ENSMUSG00000022687	1	Boc
ENSMUSG00000022754	1	Tmem45a
ENSMUSG00000022816	1	Fstl1
ENSMUSG00000022876	2	Samsn1
ENSMUSG00000022952	1	Runx1
ENSMUSG00000022995	1	Enah
ENSMUSG00000023087	1	Noct
ENSMUSG00000023169	1	Slc38a1
ENSMUSG00000023905	1	Tnfrsf12a
ENSMUSG00000023951	1	Vegfa
ENSMUSG00000023972	1	Ptk7
ENSMUSG00000023992	1	Trem2
ENSMUSG00000024011	2	Pi16
ENSMUSG00000024014	1	Pim1
ENSMUSG00000024053	1	Emilin2
ENSMUSG00000024087	1	Cyp1b1
ENSMUSG00000024165	1	Jpt2
ENSMUSG00000024300	1	Myo1f
ENSMUSG00000024302	1	Dtna
ENSMUSG00000024401	1	Tnf
ENSMUSG00000024500	1	Ppp2r2b
ENSMUSG00000024529	1	Lox
ENSMUSG00000024617	1	Camk2a
ENSMUSG00000024640	1	Psat1
ENSMUSG00000024672	1	Ms4a7
ENSMUSG00000024675	1	Ms4a4c
ENSMUSG00000024677	1	Ms4a6b
ENSMUSG00000024679	1	Ms4a6d
ENSMUSG00000024696	1	Lpxn
ENSMUSG00000024803	1	Ankrd1
ENSMUSG00000024883	3	Rin1
ENSMUSG00000024912	1	Fosl1
ENSMUSG00000025007	1	Aldh18a1
ENSMUSG00000025058	1	5430427O19Rik
ENSMUSG00000025128	1	Bhlhe22
ENSMUSG00000025161	1	Slc16a3
ENSMUSG00000025192	1	Entpd7
ENSMUSG00000025272	1	Tro
ENSMUSG00000025324	1	Atp10a
ENSMUSG00000025351	1	Cd63
ENSMUSG00000025355	1	Mmp19
ENSMUSG00000025402	1	Nab2
ENSMUSG00000025473	1	Adam8
ENSMUSG00000025586	1	Cpeb1
ENSMUSG00000025701	1	Alox5
ENSMUSG00000025746	1	Il6
ENSMUSG00000025804	1	Ccr1
ENSMUSG00000025854	1	Fam20c
ENSMUSG00000025877	1	Hk3
ENSMUSG00000026042	1	Col5a2
ENSMUSG00000026043	1	Col3a1
ENSMUSG00000026073	1	Il1r2
ENSMUSG00000026177	1	Slc11a1
ENSMUSG00000026180	2	Cxcr2
ENSMUSG00000026249	1	Serpine2
ENSMUSG00000026259	1	Ngef
ENSMUSG00000026271	1	Gpr35
ENSMUSG00000026285	1	Pdcd1
ENSMUSG00000026321	1	Tnfrsf11a
ENSMUSG00000026343	1	Gpr39
ENSMUSG00000026344	1	Lypd1
ENSMUSG00000026357	2	Rgs18
ENSMUSG00000026358	1	Rgs1
ENSMUSG00000026360	1	Rgs2
ENSMUSG00000026389	1	Steap3
ENSMUSG00000026390	1	Marco
ENSMUSG00000026395	2	Ptprc
ENSMUSG00000026414	1	Tnnt2
ENSMUSG00000026443	1	Lrrn2
ENSMUSG00000026475	1	Rgs16
ENSMUSG00000026480	1	Ncf2
ENSMUSG00000026494	1	Kif26b
ENSMUSG00000026548	1	Slamf9
ENSMUSG00000026558	1	Uck2
ENSMUSG00000026564	1	Dusp27
ENSMUSG00000026574	1	Dpt
ENSMUSG00000026581	2	Sell
ENSMUSG00000026582	1	Sele
ENSMUSG00000026586	1	Prrx1
ENSMUSG00000026600	1	Soat1
ENSMUSG00000026749	1	Nek6
ENSMUSG00000026785	2	Pkn3
ENSMUSG00000026786	1	Apbb1ip
ENSMUSG00000026796	3	Fam129b
ENSMUSG00000026817	1	Ak1
ENSMUSG00000026822	1	Lcn2
ENSMUSG00000026825	1	Dnm1
ENSMUSG00000026826	1	Nr4a2
ENSMUSG00000026832	2	Cytip
ENSMUSG00000026875	1	Traf1
ENSMUSG00000026980	1	Ly75
ENSMUSG00000026981	1	Il1rn
ENSMUSG00000027004	1	Frzb
ENSMUSG00000027035	1	Cers6
ENSMUSG00000027068	1	Dhrs9
ENSMUSG00000027075	1	Slc43a1
ENSMUSG00000027230	1	Creb3l1
ENSMUSG00000027239	1	Mdk
ENSMUSG00000027247	1	Arhgap1
ENSMUSG00000027316	1	Gfra4
ENSMUSG00000027339	1	Rassf2
ENSMUSG00000027368	1	Dusp2
ENSMUSG00000027398	1	Il1b
ENSMUSG00000027408	1	Cpxm1
ENSMUSG00000027412	3	Lpin3
ENSMUSG00000027435	1	Cd93
ENSMUSG00000027488	1	Snta1
ENSMUSG00000027490	1	E2f1
ENSMUSG00000027506	1	Tpd52
ENSMUSG00000027514	1	Zbp1
ENSMUSG00000027533	1	Fabp5
ENSMUSG00000027555	1	Car13
ENSMUSG00000027656	1	Wisp2
ENSMUSG00000027661	1	Slc2a10
ENSMUSG00000027698	1	Nceh1
ENSMUSG00000027777	1	Schip1
ENSMUSG00000027797	1	Dclk1
ENSMUSG00000027827	1	Kcnab1
ENSMUSG00000027828	1	Ssr3
ENSMUSG00000027843	2	Ptpn22
ENSMUSG00000027861	1	Casq2
ENSMUSG00000027947	1	Il6ra
ENSMUSG00000027955	1	Fam198b
ENSMUSG00000028111	1	Ctsk
ENSMUSG00000028128	1	F3
ENSMUSG00000028238	1	Atp6v0d2
ENSMUSG00000028337	1	Coro2a
ENSMUSG00000028339	1	Col15a1
ENSMUSG00000028347	1	Tmeff1
ENSMUSG00000028364	1	Tnc
ENSMUSG00000028369	1	Svep1
ENSMUSG00000028370	1	Pappa
ENSMUSG00000028378	1	Ptgr1
ENSMUSG00000028464	3	Tpm2
ENSMUSG00000028581	1	Laptm5
ENSMUSG00000028583	1	Pdpn
ENSMUSG00000028626	1	Col9a2
ENSMUSG00000028633	1	Ctps
ENSMUSG00000028671	1	Gale
ENSMUSG00000028755	1	Cda
ENSMUSG00000028766	3	Alpl
ENSMUSG00000028834	1	Trim63
ENSMUSG00000028859	1	Csf3r
ENSMUSG00000028874	2	Fgr
ENSMUSG00000028949	1	Smarcd3
ENSMUSG00000028965	1	Tnfrsf9
ENSMUSG00000029061	1	Mmp23
ENSMUSG00000029082	1	Bst1
ENSMUSG00000029153	1	Ociad2
ENSMUSG00000029201	1	Ugdh
ENSMUSG00000029254	2	Stap1
ENSMUSG00000029304	1	Spp1
ENSMUSG00000029307	1	Dmp1
ENSMUSG00000029377	1	Ereg
ENSMUSG00000029381	1	Shroom3
ENSMUSG00000029468	1	P2rx7
ENSMUSG00000029484	1	Anxa3
ENSMUSG00000029552	1	Tes
ENSMUSG00000029581	1	Fscn1
ENSMUSG00000029651	1	Mtus2
ENSMUSG00000029659	1	Medag
ENSMUSG00000029661	1	Col1a2
ENSMUSG00000029664	1	Tfpi2
ENSMUSG00000029811	1	Aoc1
ENSMUSG00000029816	1	Gpnmb
ENSMUSG00000029925	1	Tbxas1
ENSMUSG00000030047	1	Arhgap25
ENSMUSG00000030074	1	Gxylt2
ENSMUSG00000030082	3	Sec61a1
ENSMUSG00000030117	1	Gdf3
ENSMUSG00000030142	1	Clec4e
ENSMUSG00000030144	1	Clec4d
ENSMUSG00000030162	1	Olr1
ENSMUSG00000030208	1	Emp1
ENSMUSG00000030218	1	Mgp
ENSMUSG00000030257	1	Srgap3
ENSMUSG00000030268	1	Bcat1
ENSMUSG00000030342	1	Cd9
ENSMUSG00000030365	2	Clec2i
ENSMUSG00000030409	1	Dmpk
ENSMUSG00000030433	1	Sbk2
ENSMUSG00000030499	1	Kctd15
ENSMUSG00000030560	1	Ctsc
ENSMUSG00000030577	2	Cd22
ENSMUSG00000030579	1	Tyrobp
ENSMUSG00000030598	1	Fbxo17
ENSMUSG00000030616	1	Sytl2
ENSMUSG00000030707	2	Coro1a
ENSMUSG00000030717	1	Nupr1
ENSMUSG00000030772	1	Dkk3
ENSMUSG00000030786	1	Itgam
ENSMUSG00000030789	1	Itgax
ENSMUSG00000031101	2	Sash3
ENSMUSG00000031103	1	Elf4
ENSMUSG00000031132	2	Cd40lg
ENSMUSG00000031271	1	Serpina7
ENSMUSG00000031274	1	Col4a5
ENSMUSG00000031304	1	Il2rg
ENSMUSG00000031351	2	Zfp185
ENSMUSG00000031380	1	Vegfd
ENSMUSG00000031465	1	Angpt2
ENSMUSG00000031488	2	Rab11fip1
ENSMUSG00000031502	3	Col4a1
ENSMUSG00000031506	2	Ptpn7
ENSMUSG00000031538	1	Plat
ENSMUSG00000031562	1	Dctd
ENSMUSG00000031595	1	Pdgfrl
ENSMUSG00000031659	1	Adcy7
ENSMUSG00000031673	1	Cdh11
ENSMUSG00000031778	1	Cx3cl1
ENSMUSG00000031779	1	Ccl22
ENSMUSG00000031825	1	Crispld2
ENSMUSG00000031838	1	Ifi30
ENSMUSG00000031904	1	Slc7a6
ENSMUSG00000031963	1	Bmper
ENSMUSG00000031983	1	2310022B05Rik
ENSMUSG00000031997	1	Trpc6
ENSMUSG00000032010	1	Usp2
ENSMUSG00000032011	1	Thy1
ENSMUSG00000032085	3	Tagln
ENSMUSG00000032243	1	Itga11
ENSMUSG00000032332	1	Col12a1
ENSMUSG00000032334	1	Loxl1
ENSMUSG00000032363	1	Adamts7
ENSMUSG00000032366	1	Tpm1
ENSMUSG00000032374	1	Plod2
ENSMUSG00000032484	2	Ngp
ENSMUSG00000032487	1	Ptgs2
ENSMUSG00000032625	1	Thsd7a
ENSMUSG00000032691	1	Nlrp3
ENSMUSG00000032724	1	Abtb2
ENSMUSG00000032737	1	Inppl1
ENSMUSG00000032816	1	Igdcc4
ENSMUSG00000033066	1	Gas7
ENSMUSG00000033149	1	Phldb2
ENSMUSG00000033220	2	Rac2
ENSMUSG00000033295	1	Ptprf
ENSMUSG00000033491	1	Prss35
ENSMUSG00000033508	1	Asprv1
ENSMUSG00000033685	1	Ucp2
ENSMUSG00000033777	1	Tlr13
ENSMUSG00000033788	1	Dysf
ENSMUSG00000034040	1	Galnt17
ENSMUSG00000034205	1	Loxl2
ENSMUSG00000034226	1	Rhov
ENSMUSG00000034330	1	Plcg2
ENSMUSG00000034394	1	Lif
ENSMUSG00000034463	1	Scara3
ENSMUSG00000034486	1	Gbx2
ENSMUSG00000034612	1	Chst11
ENSMUSG00000034634	1	Ly6d
ENSMUSG00000034783	1	Cd207
ENSMUSG00000034839	1	Larp6
ENSMUSG00000034997	1	Htr2a
ENSMUSG00000035105	1	Egln3
ENSMUSG00000035109	1	Shc4
ENSMUSG00000035274	1	Tpbg
ENSMUSG00000035279	1	Ssc5d
ENSMUSG00000035305	1	Ror1
ENSMUSG00000035373	1	Ccl7
ENSMUSG00000035441	1	Myo1d
ENSMUSG00000035783	1	Acta2
ENSMUSG00000035914	1	Cd276
ENSMUSG00000036036	1	Zfp57
ENSMUSG00000036067	1	Slc2a6
ENSMUSG00000036103	1	Colec12
ENSMUSG00000036136	1	Fam110c
ENSMUSG00000036412	1	Arsi
ENSMUSG00000036466	1	Megf11
ENSMUSG00000036502	1	Tmem255a
ENSMUSG00000036587	1	Fut7
ENSMUSG00000036594	2	H2-Aa
ENSMUSG00000036875	2	Dna2
ENSMUSG00000036931	1	Nfkbid
ENSMUSG00000037239	1	Spred3
ENSMUSG00000037280	1	Galnt6
ENSMUSG00000037362	1	Nov
ENSMUSG00000037370	1	Enpp1
ENSMUSG00000037490	1	Slc2a12
ENSMUSG00000037548	2	H2-DMb2
ENSMUSG00000037568	1	Vash2
ENSMUSG00000037594	1	Clba1
ENSMUSG00000037601	3	Nme1
ENSMUSG00000037613	1	Tnfrsf23
ENSMUSG00000037649	1	H2-DMa
ENSMUSG00000037855	1	Zfp365
ENSMUSG00000037860	2	Aim2
ENSMUSG00000037907	1	Ankrd13b
ENSMUSG00000037944	2	Ccr7
ENSMUSG00000037990	1	Sh3rf3
ENSMUSG00000038059	1	Smim3
ENSMUSG00000038147	1	Cd84
ENSMUSG00000038152	1	5033430I15Rik
ENSMUSG00000038156	1	Spon1
ENSMUSG00000038168	1	P3h2
ENSMUSG00000038204	2	Asb10
ENSMUSG00000038244	1	Mical2
ENSMUSG00000038276	1	Asic3
ENSMUSG00000038319	1	Kcnh2
ENSMUSG00000038463	1	Olfml2b
ENSMUSG00000038642	1	Ctss
ENSMUSG00000038807	1	Rap1gap2
ENSMUSG00000039013	1	Siglecf
ENSMUSG00000039058	1	Ak5
ENSMUSG00000039109	1	F13a1
ENSMUSG00000039153	1	Runx2
ENSMUSG00000039239	1	Tgfb2
ENSMUSG00000039252	1	Lgi2
ENSMUSG00000039316	1	Rftn1
ENSMUSG00000039476	1	Prrx2
ENSMUSG00000039521	1	Foxp3
ENSMUSG00000039542	1	Ncam1
ENSMUSG00000039546	1	Ajap1
ENSMUSG00000039747	1	Orai2
ENSMUSG00000039774	1	Galnt12
ENSMUSG00000039899	1	Fgl2
ENSMUSG00000039936	2	Pik3cd
ENSMUSG00000039942	1	Ptger4
ENSMUSG00000039956	1	Mrap
ENSMUSG00000040010	1	Slc7a5
ENSMUSG00000040026	1	Saa3
ENSMUSG00000040133	1	Gpr176
ENSMUSG00000040152	1	Thbs1
ENSMUSG00000040170	1	Fmo2
ENSMUSG00000040328	1	Olfr56
ENSMUSG00000040552	1	C3ar1
ENSMUSG00000040612	1	Ildr2
ENSMUSG00000040659	1	Efhd2
ENSMUSG00000040711	1	Sh3pxd2b
ENSMUSG00000040734	1	Ppp1r13l
ENSMUSG00000040740	3	Slc25a34
ENSMUSG00000040747	1	Cd53
ENSMUSG00000040867	1	Begain
ENSMUSG00000040907	1	Atp1a3
ENSMUSG00000041120	1	Nbl1
ENSMUSG00000041449	2	Serpina3h
ENSMUSG00000041481	1	Serpina3g
ENSMUSG00000041488	1	Stx3
ENSMUSG00000041605	1	Inava
ENSMUSG00000041654	1	Slc39a11
ENSMUSG00000041695	2	Kcnj2
ENSMUSG00000041696	1	Rasl12
ENSMUSG00000041754	2	Trem3
ENSMUSG00000041773	1	Enc1
ENSMUSG00000042035	1	Igsf3
ENSMUSG00000042190	1	Cmklr1
ENSMUSG00000042215	1	Bag2
ENSMUSG00000042216	1	Sgsm1
ENSMUSG00000042256	1	Ptchd4
ENSMUSG00000042265	2	Trem1
ENSMUSG00000042331	1	Specc1
ENSMUSG00000042349	1	Ikbke
ENSMUSG00000042379	2	Esm1
ENSMUSG00000042428	1	Mgat3
ENSMUSG00000042436	1	Mfap4
ENSMUSG00000042747	1	Krtcap2
ENSMUSG00000042793	1	Lgr6
ENSMUSG00000042834	1	Nrep
ENSMUSG00000043085	1	Tmem82
ENSMUSG00000043091	1	Tuba1c
ENSMUSG00000043259	1	Fam13c
ENSMUSG00000043557	1	Mdga1
ENSMUSG00000043587	1	Pxylp1
ENSMUSG00000043613	1	Mmp3
ENSMUSG00000043795	1	Prr33
ENSMUSG00000043832	1	Clec4a3
ENSMUSG00000043903	1	Zfp469
ENSMUSG00000044103	2	Il1f9
ENSMUSG00000044162	1	Tnip3
ENSMUSG00000044447	1	Dock5
ENSMUSG00000044689	1	Gm13749
ENSMUSG00000044811	1	Cd300c2
ENSMUSG00000044827	1	Tlr1
ENSMUSG00000045064	1	Zc2hc1c
ENSMUSG00000045284	1	Dcaf12l1
ENSMUSG00000045326	1	Fndc7
ENSMUSG00000045382	1	Cxcr4
ENSMUSG00000045667	1	Smtnl2
ENSMUSG00000045838	1	Ccdc9b
ENSMUSG00000046006	1	Gapt
ENSMUSG00000046223	1	Plaur
ENSMUSG00000046561	1	Arsj
ENSMUSG00000046589	1	Lrrc8e
ENSMUSG00000046593	1	Tmem215
ENSMUSG00000046694	1	Tent5b
ENSMUSG00000046699	1	Slitrk4
ENSMUSG00000046714	1	Foxc2
ENSMUSG00000046719	1	Nxph3
ENSMUSG00000046805	1	Mpeg1
ENSMUSG00000046807	1	Lrrc75b
ENSMUSG00000046841	1	Ckap4
ENSMUSG00000046997	1	Spsb4
ENSMUSG00000047407	1	Tgif1
ENSMUSG00000047419	1	Cmya5
ENSMUSG00000047420	2	Fam180a
ENSMUSG00000047497	1	Adamts12
ENSMUSG00000047604	1	Frat2
ENSMUSG00000047676	1	Rpsa-ps10
ENSMUSG00000047798	1	Cd300lf
ENSMUSG00000047959	1	Kcna3
ENSMUSG00000048040	1	Arxes2
ENSMUSG00000048096	1	Lmod1
ENSMUSG00000048126	1	Col6a3
ENSMUSG00000048163	2	Selplg
ENSMUSG00000048337	1	Npy4r
ENSMUSG00000048355	1	Arxes1
ENSMUSG00000048482	1	Bdnf
ENSMUSG00000048534	1	Jaml
ENSMUSG00000048779	1	P2ry6
ENSMUSG00000048865	1	Arhgap30
ENSMUSG00000048905	1	4930539E08Rik
ENSMUSG00000049097	1	Ankrd34a
ENSMUSG00000049103	1	Ccr2
ENSMUSG00000049420	1	Tmem200a
ENSMUSG00000049526	1	Tmem202
ENSMUSG00000049625	1	Tifab
ENSMUSG00000049723	1	Mmp12
ENSMUSG00000049907	1	Rasl11b
ENSMUSG00000050010	2	Shisa3
ENSMUSG00000050105	1	Grrp1
ENSMUSG00000050288	1	Fzd2
ENSMUSG00000050335	1	Lgals3
ENSMUSG00000050359	1	Sprr1a
ENSMUSG00000050370	1	Ch25h
ENSMUSG00000050578	1	Mmp13
ENSMUSG00000050737	1	Ptges
ENSMUSG00000050860	1	Phospho1
ENSMUSG00000051048	1	P4ha3
ENSMUSG00000051279	1	Gdf6
ENSMUSG00000051331	1	Cacna1c
ENSMUSG00000051335	1	Gfod1
ENSMUSG00000051439	1	Cd14
ENSMUSG00000051504	1	Siglech
ENSMUSG00000051951	1	Xkr4
ENSMUSG00000052160	1	Pld4
ENSMUSG00000052572	1	Dlg2
ENSMUSG00000052688	1	Rab7b
ENSMUSG00000052736	2	Klrc2
ENSMUSG00000053063	1	Clec12a
ENSMUSG00000053101	1	Gpr141
ENSMUSG00000053475	1	Tnfaip6
ENSMUSG00000053746	1	Ptrh1
ENSMUSG00000053977	2	Cd8a
ENSMUSG00000054196	1	Cthrc1
ENSMUSG00000054342	1	Kcnn4
ENSMUSG00000054469	1	Lclat1
ENSMUSG00000054520	1	Sh3bp2
ENSMUSG00000054555	1	Adam12
ENSMUSG00000054640	1	Slc8a1
ENSMUSG00000054675	1	Tmem119
ENSMUSG00000054793	1	Cadm4
ENSMUSG00000055541	1	Lair1
ENSMUSG00000055912	1	Tmem150a
ENSMUSG00000056054	2	S100a8
ENSMUSG00000056071	2	S100a9
ENSMUSG00000056124	1	B4galt6
ENSMUSG00000056130	1	Ticam2
ENSMUSG00000056148	1	Rdh9
ENSMUSG00000056313	1	Tcim
ENSMUSG00000056413	1	Adap1
ENSMUSG00000056427	1	Slit3
ENSMUSG00000056596	1	Trnp1
ENSMUSG00000056612	1	Ppp1r14b
ENSMUSG00000056749	1	Nfil3
ENSMUSG00000056888	1	Glipr1
ENSMUSG00000057163	2	Prss2
ENSMUSG00000057604	1	Lmcd1
ENSMUSG00000058056	1	Palld
ENSMUSG00000058152	1	Chsy3
ENSMUSG00000058163	2	Gm5431
ENSMUSG00000058427	1	Cxcl2
ENSMUSG00000058569	1	Tmed9
ENSMUSG00000058624	1	Gda
ENSMUSG00000058672	3	Tubb2a
ENSMUSG00000058715	1	Fcer1g
ENSMUSG00000058755	1	Osm
ENSMUSG00000059089	1	Fcgr4
ENSMUSG00000059108	2	Ifitm6
ENSMUSG00000059146	1	Ntrk3
ENSMUSG00000060044	1	Tmem26
ENSMUSG00000060063	1	Alox5ap
ENSMUSG00000060183	1	Cxcl11
ENSMUSG00000060568	1	Fam78b
ENSMUSG00000060572	1	Mfap2
ENSMUSG00000060586	2	H2-Eb1
ENSMUSG00000060950	1	Trmt61a
ENSMUSG00000061048	1	Cdh3
ENSMUSG00000061132	1	Blnk
ENSMUSG00000061878	1	Sphk1
ENSMUSG00000062082	1	Cd200r4
ENSMUSG00000062093	1	Gm10110
ENSMUSG00000062157	1	Ifnlr1
ENSMUSG00000062184	1	Hs6st2
ENSMUSG00000062309	1	Rpp25
ENSMUSG00000062345	1	Serpinb2
ENSMUSG00000062380	1	Tubb3
ENSMUSG00000062593	1	Gm49339
ENSMUSG00000062661	1	Ncs1
ENSMUSG00000062694	1	Cav3
ENSMUSG00000063193	1	Cd300lb
ENSMUSG00000063234	1	Gpr84
ENSMUSG00000063919	1	Srrm4
ENSMUSG00000064080	1	Fbln2
ENSMUSG00000064246	2	Chil1
ENSMUSG00000064272	1	Gpbar1
ENSMUSG00000066072	1	Cyp4a10
ENSMUSG00000066113	1	Adamtsl1
ENSMUSG00000066150	1	Slc31a1
ENSMUSG00000066705	1	Fxyd6
ENSMUSG00000068196	1	Col8a1
ENSMUSG00000068220	1	Lgals1
ENSMUSG00000068699	1	Flnc
ENSMUSG00000068794	1	Col28a1
ENSMUSG00000069515	2	Lyz1
ENSMUSG00000069516	1	Lyz2
ENSMUSG00000069682	1	Gm10275
ENSMUSG00000070323	1	Mmp27
ENSMUSG00000070354	1	Evi2
ENSMUSG00000070867	1	Trabd2b
ENSMUSG00000071230	1	Npw
ENSMUSG00000071713	1	Csf2rb
ENSMUSG00000071714	1	Csf2rb2
ENSMUSG00000071715	2	Ncf4
ENSMUSG00000072620	1	Slfn2
ENSMUSG00000072621	1	Slfn10-ps
ENSMUSG00000072812	1	Ahnak2
ENSMUSG00000073274	1	Gm14636
ENSMUSG00000073418	2	C4b
ENSMUSG00000073421	1	H2-Ab1
ENSMUSG00000073490	1	Ifi207
ENSMUSG00000073821	1	8030451A03Rik
ENSMUSG00000073856	1	Iqck
ENSMUSG00000074121	1	Ntf5
ENSMUSG00000074280	1	Gm6166
ENSMUSG00000074417	2	Gm14548
ENSMUSG00000074457	1	S100a16
ENSMUSG00000074766	1	Ism1
ENSMUSG00000074987	1	Wt1os
ENSMUSG00000075012	1	Fjx1
ENSMUSG00000076614	2	Ighg1
ENSMUSG00000076928	1	Trac
ENSMUSG00000078249	1	Hmga1b
ENSMUSG00000078453	1	Abracl
ENSMUSG00000078490	1	Cfap74
ENSMUSG00000078640	1	Gm11627
ENSMUSG00000078700	1	D030028A08Rik
ENSMUSG00000078763	1	Slfn1
ENSMUSG00000078780	1	Gm5150
ENSMUSG00000078963	1	Hsbp1l1
ENSMUSG00000079014	2	Serpina3i
ENSMUSG00000079018	1	Ly6c1
ENSMUSG00000079071	1	Gm14085
ENSMUSG00000079227	1	Ccr5
ENSMUSG00000079293	2	Clec7a
ENSMUSG00000079419	1	Ms4a6c
ENSMUSG00000079547	2	H2-DMb1
ENSMUSG00000080875	1	Gm7332
ENSMUSG00000081684	1	Rps2-ps13
ENSMUSG00000081723	2	Gm15931
ENSMUSG00000082319	1	Gm8822
ENSMUSG00000082361	1	Btc
ENSMUSG00000082433	1	Gm9025
ENSMUSG00000082665	1	Gm11470
ENSMUSG00000083567	1	Gm11451
ENSMUSG00000083679	1	Gm12892
ENSMUSG00000085295	1	4930430E12Rik
ENSMUSG00000085604	1	Dhx58os
ENSMUSG00000085675	1	Gm12022
ENSMUSG00000085939	1	Cd63-ps
ENSMUSG00000087651	1	1500009L16Rik
ENSMUSG00000089876	1	Tmem102
ENSMUSG00000089929	1	Bcl2a1b
ENSMUSG00000090084	1	Srpx
ENSMUSG00000090564	1	A430057M04Rik
ENSMUSG00000091243	1	Vgll3
ENSMUSG00000091393	1	5330438I03Rik
ENSMUSG00000091957	1	Rps2-ps10
ENSMUSG00000092627	1	D130058E05Rik
ENSMUSG00000093264	1	Gm23419
ENSMUSG00000094027	1	Gm21762
ENSMUSG00000094345	2	Igkv14-126
ENSMUSG00000095788	1	Sirpb1a
ENSMUSG00000096719	2	Mrgpra2b
ENSMUSG00000096965	1	3300005D01Rik
ENSMUSG00000096972	1	Gm26883
ENSMUSG00000097028	1	Ptgs2os
ENSMUSG00000097084	1	Foxl1
ENSMUSG00000097125	1	Gm26885
ENSMUSG00000097147	1	Gm26780
ENSMUSG00000097183	3	Gm17501
ENSMUSG00000097558	1	Gm26902
ENSMUSG00000099492	1	Gm5525
ENSMUSG00000099974	1	Bcl2a1d
ENSMUSG00000101859	1	Gm29233
ENSMUSG00000102037	1	Bcl2a1a
ENSMUSG00000102752	2	Gm7694
ENSMUSG00000103195	1	Gm37644
ENSMUSG00000103308	1	Gm37800
ENSMUSG00000105204	1	Gm43738
ENSMUSG00000105302	1	Gm19817
ENSMUSG00000105954	1	Gm42793
ENSMUSG00000107068	1	Gm42742
ENSMUSG00000107355	1	AI839979
ENSMUSG00000107383	1	Gm4366
ENSMUSG00000107603	1	Gm43921
ENSMUSG00000108053	1	Gm43890
ENSMUSG00000108084	1	Gm7932
ENSMUSG00000109244	1	Gm44751
ENSMUSG00000111116	1	Gm48065
ENSMUSG00000111818	1	Gm17749
ENSMUSG00000112023	1	Lilr4b
ENSMUSG00000113029	1	Gm40578
ENSMUSG00000113275	3	Tubb2a-ps2
ENSMUSG00000114608	1	Gm36161
ENSMUSG00000115247	1
ENSMUSG00000115293	2	Gm49333

## Sheet: B_14d Rec vs 4wkCCl4
genes	cluster	mgi_symbol
ENSMUSG00000000120	1	Ngfr
ENSMUSG00000000305	1	Cdh4
ENSMUSG00000001155	1	Ftcd
ENSMUSG00000001663	2	Gstt1
ENSMUSG00000002769	2	Gnmt
ENSMUSG00000003477	2	Inmt
ENSMUSG00000004151	1	Etv1
ENSMUSG00000005373	1	Mlxipl
ENSMUSG00000006235	1	Epor
ENSMUSG00000008153	1	Clstn3
ENSMUSG00000015890	1	Amdhd1
ENSMUSG00000017144	1	Rnd3
ENSMUSG00000017309	1	Cd300lg
ENSMUSG00000018411	1	Mapt
ENSMUSG00000018796	1	Acsl1
ENSMUSG00000019232	1	Etnppl
ENSMUSG00000019768	1	Esr1
ENSMUSG00000020182	1	Ddc
ENSMUSG00000020340	1	Cyfip2
ENSMUSG00000020415	1	Pttg1
ENSMUSG00000020427	1	Igfbp3
ENSMUSG00000020467	1	Efemp1
ENSMUSG00000020534	1	Shmt1
ENSMUSG00000020599	1	Rgs9
ENSMUSG00000020734	1	Grin2c
ENSMUSG00000020788	1	Atp2a3
ENSMUSG00000020793	1	Galr2
ENSMUSG00000020932	1	Gfap
ENSMUSG00000021135	1	Slc10a1
ENSMUSG00000021186	2	Fbln5
ENSMUSG00000021211	2	Akr1c12
ENSMUSG00000021219	1	Rgs6
ENSMUSG00000021223	1	Papln
ENSMUSG00000021314	1	Amph
ENSMUSG00000021835	1	Bmp4
ENSMUSG00000021884	1	Hacl1
ENSMUSG00000022149	1	C9
ENSMUSG00000022383	1	Ppara
ENSMUSG00000022464	1	Slc38a4
ENSMUSG00000023070	2	Rgn
ENSMUSG00000023336	1	Wfdc1
ENSMUSG00000023826	3	Prkn
ENSMUSG00000024064	1	Galnt14
ENSMUSG00000024292	2	Cyp4f14
ENSMUSG00000024411	1	Aqp4
ENSMUSG00000024694	1	Keg1
ENSMUSG00000024987	2	Cyp26a1
ENSMUSG00000025197	1	Cyp2c23
ENSMUSG00000025270	1	Alas2
ENSMUSG00000025317	1	Car5a
ENSMUSG00000025396	1	Hsd17b6
ENSMUSG00000025479	2	Cyp2e1
ENSMUSG00000025486	1	Sirt3
ENSMUSG00000025784	1	Clec3b
ENSMUSG00000026170	3	Cyp27a1
ENSMUSG00000026235	1	Epha4
ENSMUSG00000026272	1	Agxt
ENSMUSG00000026303	1	Mlph
ENSMUSG00000026489	2	Coq8a
ENSMUSG00000026527	1	Rgs7
ENSMUSG00000026621	1	Marc1
ENSMUSG00000026778	1	Prkcq
ENSMUSG00000026834	1	Acvr1c
ENSMUSG00000026839	1	Upp2
ENSMUSG00000026938	1	Fcna
ENSMUSG00000026986	1	Hnmt
ENSMUSG00000027048	1	Abcb11
ENSMUSG00000027217	1	Tspan18
ENSMUSG00000027314	1	Dll4
ENSMUSG00000027525	1	Phactr3
ENSMUSG00000027559	1	Car3
ENSMUSG00000027690	1	Slc2a2
ENSMUSG00000027762	1	Sucnr1
ENSMUSG00000028020	2	Glrb
ENSMUSG00000028133	1	Rwdd3
ENSMUSG00000028197	1	Col24a1
ENSMUSG00000028399	1	Ptprd
ENSMUSG00000028573	1	Fggy
ENSMUSG00000029656	1	C8b
ENSMUSG00000030004	2	Nat8
ENSMUSG00000030088	2	Aldh1l1
ENSMUSG00000030094	1	Xpc
ENSMUSG00000030236	1	Slco1b2
ENSMUSG00000030244	1	Gys2
ENSMUSG00000030247	1	Kcnj8
ENSMUSG00000030378	1	Sult2a8
ENSMUSG00000030498	1	Gas2
ENSMUSG00000030513	1	Pcsk6
ENSMUSG00000030747	1	Dgat2
ENSMUSG00000030834	1	Abcc6
ENSMUSG00000030972	1	Acsm5
ENSMUSG00000031144	1	Syp
ENSMUSG00000031618	1	Nr3c2
ENSMUSG00000031725	1	Ces1f
ENSMUSG00000031842	1	Pde4c
ENSMUSG00000031971	1	Ccsap
ENSMUSG00000032076	1	Cadm1
ENSMUSG00000032218	3	Ccnb2
ENSMUSG00000032221	1	Mns1
ENSMUSG00000032348	3	Gsta4
ENSMUSG00000032528	1	Vipr1
ENSMUSG00000032915	1	Adgre4
ENSMUSG00000033318	1	Gstt2
ENSMUSG00000033715	1	Akr1c14
ENSMUSG00000033768	1	Nrxn2
ENSMUSG00000034308	1	Sdr42e1
ENSMUSG00000034855	1	Cxcl10
ENSMUSG00000035104	1	Eva1a
ENSMUSG00000035258	1	Abi3bp
ENSMUSG00000035686	2	Thrsp
ENSMUSG00000035780	1	Ugt2a3
ENSMUSG00000035836	1	Ugt2b1
ENSMUSG00000035910	1	Dcdc2a
ENSMUSG00000036110	1	Slc17a2
ENSMUSG00000036295	1	Lrrn3
ENSMUSG00000036449	2	Lcn8
ENSMUSG00000036655	1	Colec11
ENSMUSG00000037686	1	Aspg
ENSMUSG00000037780	1	Mbl1
ENSMUSG00000037797	2	Adh4
ENSMUSG00000037940	1	Inpp4b
ENSMUSG00000037982	1	Gm9725
ENSMUSG00000038065	1	Mturn
ENSMUSG00000038092	1	Hsd3b5
ENSMUSG00000038354	1	Ankrd35
ENSMUSG00000038576	1	Susd4
ENSMUSG00000038641	2	Akr1d1
ENSMUSG00000038742	1	Angptl6
ENSMUSG00000038754	1	Elovl3
ENSMUSG00000038768	1	9130409I23Rik
ENSMUSG00000038776	1	Ephx1
ENSMUSG00000039438	1	Ttc36
ENSMUSG00000039533	1	Mmd2
ENSMUSG00000039653	1	Baat
ENSMUSG00000039706	1	Ldb2
ENSMUSG00000039883	2	Lrrc17
ENSMUSG00000040413	1	Timd2
ENSMUSG00000040557	2	Mettl27
ENSMUSG00000040963	2	Asgr2
ENSMUSG00000041237	1	Pklr
ENSMUSG00000041272	1	Tox
ENSMUSG00000041698	1	Slco1a1
ENSMUSG00000042797	1	Aqp11
ENSMUSG00000043251	1	Exoc3l
ENSMUSG00000043366	1	Olfr78
ENSMUSG00000043631	1	Ecm2
ENSMUSG00000044005	1	Gls2
ENSMUSG00000044387	1	2410080I02Rik
ENSMUSG00000045930	1	Clec14a
ENSMUSG00000046070	1	Igfals
ENSMUSG00000046338	1	Gpat2
ENSMUSG00000046916	1	Myct1
ENSMUSG00000047507	1	Baiap3
ENSMUSG00000047793	2	Sned1
ENSMUSG00000048368	3	Omd
ENSMUSG00000048520	1	Fbxl13
ENSMUSG00000048938	1	Nr1h5
ENSMUSG00000049152	1	Ugt3a2
ENSMUSG00000049676	3	Catsperg1
ENSMUSG00000049690	1	Nckap5
ENSMUSG00000050445	1	Cyp8b1
ENSMUSG00000050511	2	Oprd1
ENSMUSG00000051910	1	Sox6
ENSMUSG00000052188	1	Gm14964
ENSMUSG00000052520	1	Cyp2j5
ENSMUSG00000052613	1	Pcdh15
ENSMUSG00000052974	1	Cyp2f2
ENSMUSG00000053411	1	Cbx7
ENSMUSG00000054493	1	Gm9947
ENSMUSG00000054676	1	1600014C10Rik
ENSMUSG00000056035	1	Cyp3a11
ENSMUSG00000056973	1	Ces1d
ENSMUSG00000057037	1	Cfhr1
ENSMUSG00000057103	2	Nat8f1
ENSMUSG00000057228	1	Aadat
ENSMUSG00000058740	2	Kcnt1
ENSMUSG00000058921	1	Slc10a5
ENSMUSG00000059031	2	Olfr482
ENSMUSG00000059187	3	Fam19a1
ENSMUSG00000059588	1	Calcrl
ENSMUSG00000059974	1	Ntm
ENSMUSG00000061906	1	Ugt2b38
ENSMUSG00000061959	1	Ces1e
ENSMUSG00000062181	1	Ces3b
ENSMUSG00000062410	2	Hsd3b3
ENSMUSG00000062624	1	Cyp2c67
ENSMUSG00000063600	1	Egfem1
ENSMUSG00000063730	1	Hsd3b2
ENSMUSG00000064294	1	Aox3
ENSMUSG00000066071	1	Cyp4a12a
ENSMUSG00000066154	1	Mup3
ENSMUSG00000066477	1	Gm16551
ENSMUSG00000068086	1	Cyp2d9
ENSMUSG00000068877	1	Selenbp2
ENSMUSG00000069324	2	Gm5096
ENSMUSG00000069805	1	Fbp1
ENSMUSG00000069922	1	Ces3a
ENSMUSG00000070690	1	5830473C10Rik
ENSMUSG00000071633	1	Gm4952
ENSMUSG00000072664	1	Ugt3a1
ENSMUSG00000073424	1	Cyp4f15
ENSMUSG00000073435	2	Nme3
ENSMUSG00000073988	1	Ttpa
ENSMUSG00000074461	1	Gm10699
ENSMUSG00000074491	1	Clec4g
ENSMUSG00000074517	1	Gm10710
ENSMUSG00000074768	2	Bhmt
ENSMUSG00000075224	1	Lrrc55
ENSMUSG00000078675	4	Mup16
ENSMUSG00000078686	1	Mup9
ENSMUSG00000078964	2	Ces1b
ENSMUSG00000079355	1	Ackr4
ENSMUSG00000081769	1	Gm12216
ENSMUSG00000085166	1	Gm15522
ENSMUSG00000085180	2	AI838599
ENSMUSG00000085995	1	Gm2788
ENSMUSG00000086145	1	Gm15479
ENSMUSG00000086395	1	A630014C17Rik
ENSMUSG00000086607	1	4930511M06Rik
ENSMUSG00000086969	1	4930443O20Rik
ENSMUSG00000087151	1	Gm14022
ENSMUSG00000087540	1	Gm11412
ENSMUSG00000087579	1	Hectd2os
ENSMUSG00000089635	2	Gm16559
ENSMUSG00000092470	1	Gm20518
ENSMUSG00000094439	4	Gm21969
ENSMUSG00000096105	2	Bhmt-ps1
ENSMUSG00000096459	1	Ighv9-3
ENSMUSG00000096852	1	Cyp2d12
ENSMUSG00000097799	2	Gm26899
ENSMUSG00000100094	2	1810008I18Rik
ENSMUSG00000100147	1	1700047M11Rik
ENSMUSG00000100837	1	1700063D05Rik
ENSMUSG00000101514	1	Gm5524
ENSMUSG00000102692	4	Dchs2
ENSMUSG00000104234	1	5330439B14Rik
ENSMUSG00000108435	2	Gm45051
ENSMUSG00000109009	2	Gm44929
ENSMUSG00000109482	1	Gm4756
ENSMUSG00000109628	1	BC024386
ENSMUSG00000109764	1	Klkb1
ENSMUSG00000112129	1	Pbld1
ENSMUSG00000112800	3	Gm40604

## Sheet: C_14d Rec vs healthy_4wkCCl4
genes	cluster	mgi_symbol
ENSMUSG00000000253	1	Gmpr
ENSMUSG00000000486	1	Sept1
ENSMUSG00000000673	1	Haao
ENSMUSG00000001155	1	Ftcd
ENSMUSG00000001249	1	Hpn
ENSMUSG00000001435	1	Col18a1
ENSMUSG00000001666	1	Ddt
ENSMUSG00000001741	1	Il16
ENSMUSG00000002266	1	Zim1
ENSMUSG00000002475	1	Abhd3
ENSMUSG00000002588	1	Pon1
ENSMUSG00000003053	1	Cyp2c29
ENSMUSG00000003379	1	Cd79a
ENSMUSG00000003477	1	Inmt
ENSMUSG00000003809	1	Gcdh
ENSMUSG00000003934	1	Efnb3
ENSMUSG00000003949	1	Hlf
ENSMUSG00000004035	1	Gstm7
ENSMUSG00000004038	1	Gstm3
ENSMUSG00000004612	1	Nkg7
ENSMUSG00000005373	1	Mlxipl
ENSMUSG00000005672	1	Kit
ENSMUSG00000005681	1	Apoa2
ENSMUSG00000005682	1	Pan2
ENSMUSG00000005951	1	Shpk
ENSMUSG00000006494	1	Pdk1
ENSMUSG00000006529	1	Itih1
ENSMUSG00000008540	1	Mgst1
ENSMUSG00000010651	1	Acaa1b
ENSMUSG00000010797	1	Wnt2
ENSMUSG00000015016	1	Acsf3
ENSMUSG00000015083	1	C8g
ENSMUSG00000015085	1	Entpd2
ENSMUSG00000015243	1	Abca1
ENSMUSG00000015970	1	Chdh
ENSMUSG00000016756	1	Cmah
ENSMUSG00000016942	1	Tmprss6
ENSMUSG00000017493	1	Igfbp4
ENSMUSG00000017868	1	Sgk2
ENSMUSG00000017950	1	Hnf4a
ENSMUSG00000018659	1	Pnpo
ENSMUSG00000018849	1	Wwc1
ENSMUSG00000019297	1	Nop9
ENSMUSG00000019647	2	Sema6a
ENSMUSG00000019762	1	Iyd
ENSMUSG00000019817	1	Plagl1
ENSMUSG00000019843	1	Fyn
ENSMUSG00000019906	1	Lin7a
ENSMUSG00000019935	1	Slc17a8
ENSMUSG00000020019	1	Ntn4
ENSMUSG00000020021	1	Fgd6
ENSMUSG00000020098	1	Pcbd1
ENSMUSG00000020131	1	Pcsk4
ENSMUSG00000020263	1	Appl2
ENSMUSG00000020395	1	Itk
ENSMUSG00000020400	1	Tnip1
ENSMUSG00000020534	1	Shmt1
ENSMUSG00000020577	1	Tspan13
ENSMUSG00000020609	1	Apob
ENSMUSG00000020717	1	Pecam1
ENSMUSG00000020777	1	Acox1
ENSMUSG00000020884	1	Asgr1
ENSMUSG00000020889	1	Nr1d1
ENSMUSG00000021097	1	Clmn
ENSMUSG00000021135	1	Slc10a1
ENSMUSG00000021136	1	Smoc1
ENSMUSG00000021210	1	Akr1c6
ENSMUSG00000021340	1	Gpld1
ENSMUSG00000021594	1	Srd5a1
ENSMUSG00000021620	1	Acot12
ENSMUSG00000021675	1	F2rl2
ENSMUSG00000021922	1	Itih4
ENSMUSG00000022270	1	Retreg1
ENSMUSG00000022383	1	Ppara
ENSMUSG00000022389	1	Tef
ENSMUSG00000022579	1	Gpihbp1
ENSMUSG00000022636	1	Alcam
ENSMUSG00000022766	1	Serpind1
ENSMUSG00000022871	1	Fetub
ENSMUSG00000023045	1	Soat2
ENSMUSG00000023070	1	Rgn
ENSMUSG00000023176	1	Cpn2
ENSMUSG00000023829	1	Slc22a1
ENSMUSG00000023927	1	Satb1
ENSMUSG00000023947	1	Nfkbie
ENSMUSG00000023959	1	Clic5
ENSMUSG00000024036	1	Slc37a1
ENSMUSG00000024254	1	Abcg8
ENSMUSG00000024331	1	Dsc2
ENSMUSG00000024334	1	H2-Oa
ENSMUSG00000024386	1	Proc
ENSMUSG00000024507	1	Hsd17b4
ENSMUSG00000024646	1	Cyb5a
ENSMUSG00000024673	1	Ms4a1
ENSMUSG00000024863	1	Mbl2
ENSMUSG00000024975	1	Pdcd4
ENSMUSG00000024987	1	Cyp26a1
ENSMUSG00000025075	1	Habp2
ENSMUSG00000025137	1	Pcyt2
ENSMUSG00000025176	1	Hoga1
ENSMUSG00000025194	1	Abcc2
ENSMUSG00000025196	1	Cpn1
ENSMUSG00000025197	1	Cyp2c23
ENSMUSG00000025347	1	Mettl7b
ENSMUSG00000025405	1	Inhbc
ENSMUSG00000025464	1	Paox
ENSMUSG00000025479	1	Cyp2e1
ENSMUSG00000025494	1	Sigirr
ENSMUSG00000025497	1	Cdhr5
ENSMUSG00000025789	1	St8sia2
ENSMUSG00000025792	1	Slc25a10
ENSMUSG00000025934	1	Gsta3
ENSMUSG00000026012	1	Cd28
ENSMUSG00000026385	1	Dbi
ENSMUSG00000026399	1	Cd55
ENSMUSG00000026489	1	Coq8a
ENSMUSG00000026579	1	F5
ENSMUSG00000026594	1	Ralgps2
ENSMUSG00000026638	1	Irf6
ENSMUSG00000026640	1	Plxna2
ENSMUSG00000026730	1	Pter
ENSMUSG00000026768	1	Itga8
ENSMUSG00000026839	1	Upp2
ENSMUSG00000026879	1	Gsn
ENSMUSG00000027199	1	Gatm
ENSMUSG00000027217	1	Tspan18
ENSMUSG00000027227	1	Sord
ENSMUSG00000027249	1	F2
ENSMUSG00000027347	1	Rasgrp1
ENSMUSG00000027674	1	Pex5l
ENSMUSG00000027690	1	Slc2a2
ENSMUSG00000027848	1	Olfml3
ENSMUSG00000027870	1	Hao2
ENSMUSG00000027954	1	Efna1
ENSMUSG00000027985	1	Lef1
ENSMUSG00000028020	1	Glrb
ENSMUSG00000028076	1	Cd1d1
ENSMUSG00000028124	1	Gclm
ENSMUSG00000028186	1	Uox
ENSMUSG00000028399	1	Ptprd
ENSMUSG00000028545	1	Bend5
ENSMUSG00000028551	1	Cdkn2c
ENSMUSG00000028601	1	Echdc2
ENSMUSG00000028603	1	Scp2
ENSMUSG00000028979	1	Masp2
ENSMUSG00000028982	1	Slc25a33
ENSMUSG00000029102	1	Hgfac
ENSMUSG00000029195	1	Klb
ENSMUSG00000029338	1	Antxr2
ENSMUSG00000029371	1	Cxcl5
ENSMUSG00000029385	1	Ccng2
ENSMUSG00000030004	1	Nat8
ENSMUSG00000030156	1	Cd69
ENSMUSG00000030236	1	Slco1b2
ENSMUSG00000030244	1	Gys2
ENSMUSG00000030336	2	Cd27
ENSMUSG00000030494	1	Rhpn2
ENSMUSG00000030498	1	Gas2
ENSMUSG00000030554	1	Synm
ENSMUSG00000030556	1	Lrrc28
ENSMUSG00000030562	1	Nox4
ENSMUSG00000030674	1	Qprt
ENSMUSG00000030724	1	Cd19
ENSMUSG00000030747	1	Dgat2
ENSMUSG00000030834	1	Abcc6
ENSMUSG00000030862	1	Cpxm2
ENSMUSG00000030895	1	Hpx
ENSMUSG00000031286	1	Glt28d2
ENSMUSG00000031444	1	F10
ENSMUSG00000031451	1	Gas6
ENSMUSG00000031494	1	Cd209a
ENSMUSG00000031517	1	Gpm6a
ENSMUSG00000031626	1	Sorbs2
ENSMUSG00000031877	1	Ces2g
ENSMUSG00000031958	1	Ldhd
ENSMUSG00000031965	1	Tbx20
ENSMUSG00000031980	1	Agt
ENSMUSG00000032006	1	Pdgfd
ENSMUSG00000032024	1	Clmp
ENSMUSG00000032047	1	Acat1
ENSMUSG00000032064	1	Dixdc1
ENSMUSG00000032067	1	Pts
ENSMUSG00000032207	1	Lipc
ENSMUSG00000032232	1	Cgnl1
ENSMUSG00000032475	1	Nck1
ENSMUSG00000032609	1	Klhdc8b
ENSMUSG00000032652	1	Crebl2
ENSMUSG00000032679	1	Cd59a
ENSMUSG00000032715	1	Trib3
ENSMUSG00000032925	1	Itgbl1
ENSMUSG00000033022	1	Cdo1
ENSMUSG00000033082	1	Clec1a
ENSMUSG00000033102	1	Cdc14b
ENSMUSG00000033114	1	Slc35d2
ENSMUSG00000033227	1	Wnt6
ENSMUSG00000033427	1	Upb1
ENSMUSG00000033446	1	Lpar6
ENSMUSG00000033502	1	Cdc14a
ENSMUSG00000033577	1	Myo6
ENSMUSG00000033610	1	Pank1
ENSMUSG00000033985	1	Tesk2
ENSMUSG00000034042	1	Gpbp1l1
ENSMUSG00000034171	1	Faah
ENSMUSG00000034308	1	Sdr42e1
ENSMUSG00000034614	1	Pik3ip1
ENSMUSG00000034957	1	Cebpa
ENSMUSG00000035104	1	Eva1a
ENSMUSG00000035237	1	Lcat
ENSMUSG00000035473	1	Galm
ENSMUSG00000035686	1	Thrsp
ENSMUSG00000035697	1	Arhgap45
ENSMUSG00000035769	1	Xylb
ENSMUSG00000035864	1	Syt1
ENSMUSG00000036006	2	Ripor2
ENSMUSG00000036395	1	Glb1l2
ENSMUSG00000036449	1	Lcn8
ENSMUSG00000036585	1	Fgf1
ENSMUSG00000036833	1	Pnpla7
ENSMUSG00000036892	1	Prodh2
ENSMUSG00000037053	1	Azgp1
ENSMUSG00000037071	1	Scd1
ENSMUSG00000037542	1	Aldh8a1
ENSMUSG00000037686	1	Aspg
ENSMUSG00000037754	1	Ppp1r16b
ENSMUSG00000037780	1	Mbl1
ENSMUSG00000037797	1	Adh4
ENSMUSG00000037940	1	Inpp4b
ENSMUSG00000037942	1	Crp
ENSMUSG00000038009	1	Dnajc22
ENSMUSG00000038195	1	Rilp
ENSMUSG00000038224	1	Serpinf2
ENSMUSG00000038233	1	Fam198a
ENSMUSG00000038267	1	Slc22a23
ENSMUSG00000038286	1	Bphl
ENSMUSG00000038768	1	9130409I23Rik
ENSMUSG00000039114	1	Nrn1
ENSMUSG00000039232	1	Stx11
ENSMUSG00000039264	2	Gimap3
ENSMUSG00000039323	1	Igfbp2
ENSMUSG00000039450	1	Dcxr
ENSMUSG00000039623	1	Ap5z1
ENSMUSG00000039883	1	Lrrc17
ENSMUSG00000040134	1	Rdh7
ENSMUSG00000040247	1	Tbc1d10c
ENSMUSG00000040592	1	Cd79b
ENSMUSG00000040732	1	Erg
ENSMUSG00000040829	1	Zmynd15
ENSMUSG00000040950	1	Mgl2
ENSMUSG00000040963	1	Asgr2
ENSMUSG00000041132	1	N4bp2l1
ENSMUSG00000041237	1	Pklr
ENSMUSG00000041261	1	Car8
ENSMUSG00000041538	2	H2-Ob
ENSMUSG00000041797	1	Abca9
ENSMUSG00000041849	1	Card6
ENSMUSG00000042474	1	Fcmr
ENSMUSG00000042476	1	Abcb4
ENSMUSG00000042770	1	Hebp1
ENSMUSG00000043017	1	Ptgir
ENSMUSG00000043068	1	Fam89a
ENSMUSG00000043505	1	Gimap5
ENSMUSG00000043931	1	Gimap7
ENSMUSG00000044164	1	Rnf182
ENSMUSG00000044252	1	Osbpl1a
ENSMUSG00000044254	1	Pcsk9
ENSMUSG00000044393	1	Dsg2
ENSMUSG00000044469	1	Tnfaip8l1
ENSMUSG00000044734	1	Serpinb1a
ENSMUSG00000044986	1	Tst
ENSMUSG00000045087	1	S1pr5
ENSMUSG00000045319	1	Proser2
ENSMUSG00000045466	1	Zfp956
ENSMUSG00000045573	2	Penk
ENSMUSG00000045679	1	Pqlc3
ENSMUSG00000045730	1	Adrb2
ENSMUSG00000045826	1	Ptprcap
ENSMUSG00000046027	1	Stard5
ENSMUSG00000046352	1	Gjb2
ENSMUSG00000046546	1	Fam43a
ENSMUSG00000046811	1	Gltpd2
ENSMUSG00000046814	1	Gchfr
ENSMUSG00000046959	1	Slc26a1
ENSMUSG00000047492	1	Inhbe
ENSMUSG00000047631	1	Apof
ENSMUSG00000047686	1	Rtl3
ENSMUSG00000047728	1	BC025446
ENSMUSG00000047797	1	Gjb1
ENSMUSG00000047866	1	Lonp2
ENSMUSG00000047880	1	Cxcr5
ENSMUSG00000048240	1	Gng7
ENSMUSG00000048521	1	Cxcr6
ENSMUSG00000049148	1	Plcxd3
ENSMUSG00000049744	1	Arhgap15
ENSMUSG00000049929	1	Lpar4
ENSMUSG00000050075	1	Gpr171
ENSMUSG00000050103	1	Agmo
ENSMUSG00000050312	1	Nsun3
ENSMUSG00000050315	2	Synpo2
ENSMUSG00000050390	1	C77080
ENSMUSG00000050440	1	Hamp
ENSMUSG00000050511	1	Oprd1
ENSMUSG00000051262	1	Nat8f3
ENSMUSG00000051457	1	Spn
ENSMUSG00000051716	1	Apon
ENSMUSG00000051998	2	Lax1
ENSMUSG00000052013	1	Btla
ENSMUSG00000052026	1	Slc6a7
ENSMUSG00000052520	1	Cyp2j5
ENSMUSG00000052736	2	Klrc2
ENSMUSG00000053168	1	9030619P08Rik
ENSMUSG00000053390	1	Zfp952
ENSMUSG00000053541	1	Gm4759
ENSMUSG00000053644	1	Aldh7a1
ENSMUSG00000053799	1	Exoc6
ENSMUSG00000054252	1	Fgfr3
ENSMUSG00000054385	1	Ceacam2
ENSMUSG00000054435	1	Gimap4
ENSMUSG00000054619	1	Mettl7a1
ENSMUSG00000054622	1	D730045B01Rik
ENSMUSG00000054676	1	1600014C10Rik
ENSMUSG00000054894	1	Atp5s
ENSMUSG00000055170	1	Ifng
ENSMUSG00000055435	1	Maf
ENSMUSG00000055717	1	Slain1
ENSMUSG00000055730	1	Ces2a
ENSMUSG00000055991	1	Zkscan5
ENSMUSG00000056383	1	AI987944
ENSMUSG00000056973	1	Ces1d
ENSMUSG00000057074	1	Ces1g
ENSMUSG00000057103	1	Nat8f1
ENSMUSG00000057342	1	Sphk2
ENSMUSG00000057346	1	Apol9a
ENSMUSG00000058492	1	Scp2-ps2
ENSMUSG00000058740	1	Kcnt1
ENSMUSG00000059027	1	9630013D21Rik
ENSMUSG00000059434	1	Gckr
ENSMUSG00000059481	1	Plg
ENSMUSG00000059824	1	Dbp
ENSMUSG00000060336	1	Zfp937
ENSMUSG00000060407	1	Cyp2a12
ENSMUSG00000060807	1	Serpina6
ENSMUSG00000061759	1	Armt1
ENSMUSG00000061808	1	Ttr
ENSMUSG00000062524	1	Ncr1
ENSMUSG00000062585	1	Cnr2
ENSMUSG00000062822	1	4833420G17Rik
ENSMUSG00000063594	1	Gng8
ENSMUSG00000063683	1	Glyat
ENSMUSG00000064225	1	Paqr9
ENSMUSG00000064262	1	Gimap8
ENSMUSG00000064342	1	mt-Ti
ENSMUSG00000064345	1	mt-Nd2
ENSMUSG00000064347	1	mt-Ta
ENSMUSG00000064351	1	mt-Co1
ENSMUSG00000064354	1	mt-Co2
ENSMUSG00000064358	1	mt-Co3
ENSMUSG00000064360	1	mt-Nd3
ENSMUSG00000064367	1	mt-Nd5
ENSMUSG00000064368	1	mt-Nd6
ENSMUSG00000064369	1	mt-Te
ENSMUSG00000064370	1	mt-Cytb
ENSMUSG00000065947	1	mt-Nd4l
ENSMUSG00000066363	1	Serpina3f
ENSMUSG00000066366	1	Serpina1a
ENSMUSG00000067149	1	Jchain
ENSMUSG00000067279	1	Ppp1r3c
ENSMUSG00000068227	1	Il2rb
ENSMUSG00000068246	1	Apol9b
ENSMUSG00000069456	1	Rdh16
ENSMUSG00000070000	1	Fcho1
ENSMUSG00000070473	1	Cldn3
ENSMUSG00000070639	2	Lrrc8b
ENSMUSG00000070661	1	Rnf186
ENSMUSG00000071177	1	Serpina1d
ENSMUSG00000071178	1	Serpina1b
ENSMUSG00000071252	1	2210408I21Rik
ENSMUSG00000072653	1	Zfp783
ENSMUSG00000072774	1	Zfp951
ENSMUSG00000073422	1	H2-Ke6
ENSMUSG00000073435	1	Nme3
ENSMUSG00000073565	1	Prr16
ENSMUSG00000073988	1	Ttpa
ENSMUSG00000074071	1	Fam169b
ENSMUSG00000074272	1	Ceacam1
ENSMUSG00000074829	1	2010315B03Rik
ENSMUSG00000075224	1	Lrrc55
ENSMUSG00000075304	1	Sp5
ENSMUSG00000076469	1	Trbv13-2
ENSMUSG00000076569	1	Igkv5-39
ENSMUSG00000076609	1	Igkc
ENSMUSG00000076613	1	Ighg2b
ENSMUSG00000076617	1	Ighm
ENSMUSG00000076752	1	Tcrg-C2
ENSMUSG00000076934	1	Iglv1
ENSMUSG00000076937	1	Iglc2
ENSMUSG00000078546	1	Zfp995
ENSMUSG00000078964	1	Ces1b
ENSMUSG00000079015	1	Serpina1c
ENSMUSG00000079563	1	Pglyrp2
ENSMUSG00000079659	1	Tmem243
ENSMUSG00000083563	1	Gm13340
ENSMUSG00000083863	1	Gm13341
ENSMUSG00000084915	1	C230037L18Rik
ENSMUSG00000085711	1	Gm15163
ENSMUSG00000085945	1	2310014F06Rik
ENSMUSG00000089634	1	Nat8b-ps
ENSMUSG00000089901	1	Gm8113
ENSMUSG00000089943	1	Ugt1a5
ENSMUSG00000090019	1	Gimap1
ENSMUSG00000090124	1	Ugt1a7c
ENSMUSG00000090799	1	Klhl33
ENSMUSG00000091183	1	Gm5141
ENSMUSG00000091867	1	Cyp2a22
ENSMUSG00000092981	1	Mir5125
ENSMUSG00000094806	1	Cyp2d10
ENSMUSG00000095753	1	Igkv4-53
ENSMUSG00000096292	1	Gm2666
ENSMUSG00000096546	1	Smlr1
ENSMUSG00000096802	1	Gm15433
ENSMUSG00000096852	1	Cyp2d12
ENSMUSG00000097093	1	C330013E15Rik
ENSMUSG00000097101	1	1810034E14Rik
ENSMUSG00000099858	1	Gm6652
ENSMUSG00000100094	1	1810008I18Rik
ENSMUSG00000100131	1	Gm28439
ENSMUSG00000100862	1	Gm10925
ENSMUSG00000101111	1	Gm28437
ENSMUSG00000101249	1	Gm29216
ENSMUSG00000101514	1	Gm5524
ENSMUSG00000101939	1	Gm28438
ENSMUSG00000102070	1	Gm28661
ENSMUSG00000104213	1	Ighd
ENSMUSG00000105547	2	Iglc3
ENSMUSG00000105906	1	Iglc1
ENSMUSG00000109089	1	4833411C07Rik
ENSMUSG00000109270	1	Gm10584
ENSMUSG00000109628	1	BC024386
ENSMUSG00000109644	1	0610005C13Rik
ENSMUSG00000112063	1	Gm32220
ENSMUSG00000112129	1	Pbld1

## Sheet: D_Healthy vs 4wkCCl4_Rec
genes	cluster	mgi_symbol
ENSMUSG00000000127	1	Fer
ENSMUSG00000000184	3	Ccnd2
ENSMUSG00000000305	1	Cdh4
ENSMUSG00000000631	1	Myo18a
ENSMUSG00000001036	3	Epn2
ENSMUSG00000001211	3	Agpat3
ENSMUSG00000001521	1	Tulp3
ENSMUSG00000001552	1	Jup
ENSMUSG00000002147	1	Stat6
ENSMUSG00000002578	1	Ikzf4
ENSMUSG00000002733	1	Plekha3
ENSMUSG00000002748	3	Baz1b
ENSMUSG00000002900	1	Lamb1
ENSMUSG00000003228	3	Grk5
ENSMUSG00000003316	3	Glg1
ENSMUSG00000003458	3	Ncstn
ENSMUSG00000003992	1	Ssbp2
ENSMUSG00000004451	3	Ralb
ENSMUSG00000004535	1	Tax1bp1
ENSMUSG00000005338	1	Cadm3
ENSMUSG00000005533	3	Igf1r
ENSMUSG00000006005	1	Tpr
ENSMUSG00000006235	1	Epor
ENSMUSG00000006281	1	Tep1
ENSMUSG00000006307	2	Kmt2b
ENSMUSG00000006740	1	Kif5b
ENSMUSG00000006930	1	Hap1
ENSMUSG00000007880	1	Arid1a
ENSMUSG00000009575	3	Cbx5
ENSMUSG00000009621	1	Vav2
ENSMUSG00000009633	1	G0s2
ENSMUSG00000011831	1	Evi5
ENSMUSG00000013033	1	Adgrl1
ENSMUSG00000013076	3	Amotl1
ENSMUSG00000014164	1	Klhl3
ENSMUSG00000014633	1	Cmc2
ENSMUSG00000014778	1	Fhod1
ENSMUSG00000015222	1	Map2
ENSMUSG00000015468	3	Notch4
ENSMUSG00000015627	1	Gata5
ENSMUSG00000015702	1	Anxa9
ENSMUSG00000015829	1	Tnr
ENSMUSG00000015850	1	Adamtsl4
ENSMUSG00000016520	1	Lnx2
ENSMUSG00000017376	1	Nlk
ENSMUSG00000017707	1	Serinc3
ENSMUSG00000017764	3	Zswim1
ENSMUSG00000017774	1	Myo1c
ENSMUSG00000018411	1	Mapt
ENSMUSG00000018417	1	Myo1b
ENSMUSG00000018476	2	Kdm6b
ENSMUSG00000018501	1	Ncor1
ENSMUSG00000018909	1	Arrb1
ENSMUSG00000019055	3	Plod1
ENSMUSG00000019261	3	Map1s
ENSMUSG00000019487	1	Trip10
ENSMUSG00000019518	2	Ap4m1
ENSMUSG00000019659	1	Ccdc12
ENSMUSG00000019820	1	Utrn
ENSMUSG00000019842	1	Traf3ip2
ENSMUSG00000019880	1	Rspo3
ENSMUSG00000019923	1	Zwint
ENSMUSG00000019960	1	Dusp6
ENSMUSG00000019986	1	Ahi1
ENSMUSG00000019990	1	Pde7b
ENSMUSG00000020092	1	Pald1
ENSMUSG00000020220	1	Vps13d
ENSMUSG00000020230	1	Prmt2
ENSMUSG00000020315	1	Sptbn1
ENSMUSG00000020340	1	Cyfip2
ENSMUSG00000020423	1	Btg2
ENSMUSG00000020439	3	Smtn
ENSMUSG00000020467	1	Efemp1
ENSMUSG00000020486	1	Sept4
ENSMUSG00000020594	1	Pum2
ENSMUSG00000020607	1	Fam84a
ENSMUSG00000020611	3	Gna13
ENSMUSG00000020634	1	Ubxn2a
ENSMUSG00000020640	1	Itsn2
ENSMUSG00000020689	3	Itgb3
ENSMUSG00000020709	1	Adap2
ENSMUSG00000020732	1	Rab37
ENSMUSG00000020734	1	Grin2c
ENSMUSG00000020785	1	Camkk1
ENSMUSG00000020793	1	Galr2
ENSMUSG00000020817	1	Rabep1
ENSMUSG00000020902	1	Ntn1
ENSMUSG00000020932	1	Gfap
ENSMUSG00000020954	3	Strn3
ENSMUSG00000021087	1	Rtn1
ENSMUSG00000021241	1	Isca2
ENSMUSG00000021264	2	Yy1
ENSMUSG00000021265	3	Slc25a29
ENSMUSG00000021552	1	Gkap1
ENSMUSG00000021573	1	Tppp
ENSMUSG00000021684	1	Pde8b
ENSMUSG00000021835	1	Bmp4
ENSMUSG00000021972	1	Hmbox1
ENSMUSG00000021978	3	Extl3
ENSMUSG00000022000	1	Zc3h13
ENSMUSG00000022048	1	Dpysl2
ENSMUSG00000022064	1	Pibf1
ENSMUSG00000022114	1	Spry2
ENSMUSG00000022139	3	Mbnl2
ENSMUSG00000022141	1	Nipbl
ENSMUSG00000022257	1	Laptm4b
ENSMUSG00000022263	1	Trio
ENSMUSG00000022377	1	Asap1
ENSMUSG00000022433	1	Csnk1e
ENSMUSG00000022523	1	Fgf12
ENSMUSG00000022610	1	Mapk12
ENSMUSG00000022641	1	Bbx
ENSMUSG00000022656	1	Nectin3
ENSMUSG00000022708	1	Zbtb20
ENSMUSG00000022812	3	Gsk3b
ENSMUSG00000022840	1	Adcy5
ENSMUSG00000022898	2	Vps26c
ENSMUSG00000023000	1	Dhh
ENSMUSG00000023031	1	Cela1
ENSMUSG00000023032	1	Slc4a8
ENSMUSG00000023036	1	Pcdhgc4
ENSMUSG00000023092	3	Fhl1
ENSMUSG00000023191	1	P3h3
ENSMUSG00000023336	1	Wfdc1
ENSMUSG00000023830	3	Igf2r
ENSMUSG00000023908	1	Pkmyt1
ENSMUSG00000023909	3	Paqr4
ENSMUSG00000023915	1	Tnfrsf21
ENSMUSG00000023942	1	Slc29a1
ENSMUSG00000023994	2	Nfya
ENSMUSG00000024056	1	Ndc80
ENSMUSG00000024059	1	Clip4
ENSMUSG00000024064	1	Galnt14
ENSMUSG00000024065	1	Ehd3
ENSMUSG00000024083	1	Pja2
ENSMUSG00000024084	1	Qpct
ENSMUSG00000024096	1	Ralbp1
ENSMUSG00000024140	1	Epas1
ENSMUSG00000024168	1	Tmem204
ENSMUSG00000024190	2	Dusp1
ENSMUSG00000024290	2	Rock1
ENSMUSG00000024427	2	Spry4
ENSMUSG00000024678	1	Ms4a4d
ENSMUSG00000024697	1	Gna14
ENSMUSG00000024906	1	Mus81
ENSMUSG00000024927	3	Rela
ENSMUSG00000024974	1	Smc3
ENSMUSG00000025034	3	Trim8
ENSMUSG00000025083	1	Afap1l2
ENSMUSG00000025165	1	Sectm1a
ENSMUSG00000025195	1	Dnmbp
ENSMUSG00000025235	1	Bbs4
ENSMUSG00000025261	3	Huwe1
ENSMUSG00000025375	1	Aatk
ENSMUSG00000025404	1	R3hdm2
ENSMUSG00000025575	1	Cant1
ENSMUSG00000025580	3	Eif4a3
ENSMUSG00000025736	1	Jmjd8
ENSMUSG00000025738	2	Fbxl16
ENSMUSG00000025743	1	Sdc3
ENSMUSG00000025790	1	Slco3a1
ENSMUSG00000025871	3	4833439L19Rik
ENSMUSG00000025959	3	Klf7
ENSMUSG00000026313	3	Hdac4
ENSMUSG00000026335	1	Pam
ENSMUSG00000026437	3	Cdk18
ENSMUSG00000026452	3	Syt2
ENSMUSG00000026482	1	Rgl1
ENSMUSG00000026527	1	Rgs7
ENSMUSG00000026536	1	Ifi211
ENSMUSG00000026566	3	Mpzl1
ENSMUSG00000026587	1	Astn1
ENSMUSG00000026605	1	Cenpf
ENSMUSG00000026643	1	Nmt2
ENSMUSG00000026678	1	Rgs5
ENSMUSG00000026740	3	Dnajc1
ENSMUSG00000026799	3	Med27
ENSMUSG00000026858	3	Miga2
ENSMUSG00000026860	1	Sh3glb2
ENSMUSG00000026883	1	Dab2ip
ENSMUSG00000026896	1	Ifih1
ENSMUSG00000026918	1	Brd3
ENSMUSG00000026923	1	Notch1
ENSMUSG00000026938	1	Fcna
ENSMUSG00000026955	1	Sapcd2
ENSMUSG00000026970	3	Rbms1
ENSMUSG00000027074	1	Slc43a3
ENSMUSG00000027298	3	Tyro3
ENSMUSG00000027309	3	4930402H24Rik
ENSMUSG00000027394	1	Ttl
ENSMUSG00000027459	1	Fam110a
ENSMUSG00000027524	1	Edn3
ENSMUSG00000027546	1	Atp9a
ENSMUSG00000027603	3	Ggt7
ENSMUSG00000027762	1	Sucnr1
ENSMUSG00000027784	1	Ppm1l
ENSMUSG00000027854	2	Sike1
ENSMUSG00000028078	1	Dclk2
ENSMUSG00000028108	1	Ecm1
ENSMUSG00000028156	2	Eif4e
ENSMUSG00000028197	1	Col24a1
ENSMUSG00000028291	1	Akirin2
ENSMUSG00000028373	1	Astn2
ENSMUSG00000028405	3	Aco1
ENSMUSG00000028476	1	Reck
ENSMUSG00000028525	1	Pde4b
ENSMUSG00000028532	1	Cachd1
ENSMUSG00000028649	1	Macf1
ENSMUSG00000028673	2	Fuca1
ENSMUSG00000028864	1	Hgf
ENSMUSG00000028878	2	Fam76a
ENSMUSG00000029004	1	Kmt2e
ENSMUSG00000029030	1	Tprgl
ENSMUSG00000029122	1	Evc
ENSMUSG00000029126	1	Nsg1
ENSMUSG00000029156	1	Sgcb
ENSMUSG00000029392	2	Rilpl1
ENSMUSG00000029406	1	Pitpnm2
ENSMUSG00000029439	3	Sfswap
ENSMUSG00000029455	1	Aldh2
ENSMUSG00000029516	1	Cit
ENSMUSG00000029559	1	2210016L21Rik
ENSMUSG00000029655	1	N4bp2l2
ENSMUSG00000029781	1	Fkbp9
ENSMUSG00000030084	3	Plxna1
ENSMUSG00000030094	1	Xpc
ENSMUSG00000030102	1	Itpr1
ENSMUSG00000030122	2	Ptms
ENSMUSG00000030247	1	Kcnj8
ENSMUSG00000030284	2	Creld1
ENSMUSG00000030287	1	Itpr2
ENSMUSG00000030397	3	Mark4
ENSMUSG00000030428	1	Ttyh1
ENSMUSG00000030451	2	Herc2
ENSMUSG00000030513	1	Pcsk6
ENSMUSG00000030527	1	Crtc3
ENSMUSG00000030824	1	Nucb1
ENSMUSG00000030894	1	Tpp1
ENSMUSG00000030956	1	Fam53b
ENSMUSG00000030987	1	Stim1
ENSMUSG00000031004	1	Mki67
ENSMUSG00000031012	1	Cask
ENSMUSG00000031021	1	Tmem9b
ENSMUSG00000031024	1	St5
ENSMUSG00000031144	1	Syp
ENSMUSG00000031355	1	Arhgap6
ENSMUSG00000031375	1	Bgn
ENSMUSG00000031393	1	Mecp2
ENSMUSG00000031513	1	Leprotl1
ENSMUSG00000031523	1	Dlc1
ENSMUSG00000031661	1	Nkd1
ENSMUSG00000031734	1	Irx3
ENSMUSG00000031748	1	Gnao1
ENSMUSG00000031790	1	Mmp15
ENSMUSG00000031845	3	Bco1
ENSMUSG00000031990	1	Jam3
ENSMUSG00000032020	1	Ubash3b
ENSMUSG00000032050	1	Rdx
ENSMUSG00000032076	1	Cadm1
ENSMUSG00000032177	2	Pde4a
ENSMUSG00000032198	1	Dock6
ENSMUSG00000032249	1	Anp32a
ENSMUSG00000032254	1	Kif23
ENSMUSG00000032290	3	Ptpn9
ENSMUSG00000032305	1	Fam219b
ENSMUSG00000032308	1	Ulk3
ENSMUSG00000032369	1	Plscr1
ENSMUSG00000032377	1	Plscr4
ENSMUSG00000032398	1	Snapc5
ENSMUSG00000032405	1	Pias1
ENSMUSG00000032420	1	Nt5e
ENSMUSG00000032528	1	Vipr1
ENSMUSG00000032530	1	Lyzl4
ENSMUSG00000032640	1	Chsy1
ENSMUSG00000032648	1	Pygm
ENSMUSG00000032667	1	Pon2
ENSMUSG00000032714	1	Syde1
ENSMUSG00000032741	1	Tpcn1
ENSMUSG00000032796	1	Lama1
ENSMUSG00000032827	1	Ppp1r9a
ENSMUSG00000032946	1	Rasgrp2
ENSMUSG00000033096	1	Apmap
ENSMUSG00000033147	1	Slc22a15
ENSMUSG00000033174	1	Mgll
ENSMUSG00000033228	1	Scaf11
ENSMUSG00000033420	1	Antxr1
ENSMUSG00000033478	1	Fam160b1
ENSMUSG00000033526	1	Ppip5k1
ENSMUSG00000033585	1	Ndn
ENSMUSG00000033597	1	Caskin1
ENSMUSG00000033855	1	Ston1
ENSMUSG00000033960	3	Jcad
ENSMUSG00000034158	1	Lrrc58
ENSMUSG00000034164	1	Emid1
ENSMUSG00000034353	1	Ramp1
ENSMUSG00000034462	1	Pkd2
ENSMUSG00000034653	3	Ythdc2
ENSMUSG00000034659	1	Tmem109
ENSMUSG00000034664	1	Itga2b
ENSMUSG00000034731	1	Dgkh
ENSMUSG00000034781	3	Gna11
ENSMUSG00000034842	1	Art3
ENSMUSG00000034845	1	Plvap
ENSMUSG00000034868	2	Myl12b
ENSMUSG00000034928	1	Rnf44
ENSMUSG00000034981	1	Parm1
ENSMUSG00000035067	1	Xkr6
ENSMUSG00000035133	1	Arhgap5
ENSMUSG00000035168	1	Tanc1
ENSMUSG00000035173	1	Ccdc186
ENSMUSG00000035365	2	Parpbp
ENSMUSG00000035569	1	Ankrd11
ENSMUSG00000035735	1	Dagla
ENSMUSG00000035910	1	Dcdc2a
ENSMUSG00000035969	3	Rusc2
ENSMUSG00000036022	1	Fam122b
ENSMUSG00000036026	3	Tmem63b
ENSMUSG00000036273	1	Lrrk2
ENSMUSG00000036442	2	Thap11
ENSMUSG00000036534	1	Slc38a7
ENSMUSG00000036655	1	Colec11
ENSMUSG00000036777	1	Anln
ENSMUSG00000036862	1	Dchs1
ENSMUSG00000036904	1	Fzd8
ENSMUSG00000036959	3	Bcorl1
ENSMUSG00000037085	1	Trmt12
ENSMUSG00000037169	1	Mycn
ENSMUSG00000037295	1	Ldlrap1
ENSMUSG00000037553	1	Zdhhc18
ENSMUSG00000037605	1	Adgrl3
ENSMUSG00000037610	1	Kcnmb2
ENSMUSG00000037712	1	Fermt2
ENSMUSG00000037759	1	Ptger2
ENSMUSG00000037992	1	Rara
ENSMUSG00000037999	1	Arap2
ENSMUSG00000038013	1	Wipf2
ENSMUSG00000038025	1	Phf2
ENSMUSG00000038056	1	Kmt2c
ENSMUSG00000038116	1	Phf20
ENSMUSG00000038349	1	Plcl1
ENSMUSG00000038371	1	Sbf2
ENSMUSG00000038375	1	Trp53inp2
ENSMUSG00000038412	1	Higd1a
ENSMUSG00000038456	1	Dennd2a
ENSMUSG00000038517	1	Tbkbp1
ENSMUSG00000038530	1	Rgs4
ENSMUSG00000038591	1	Colec10
ENSMUSG00000038664	1	Herc1
ENSMUSG00000038708	3	Golga4
ENSMUSG00000038742	1	Angptl6
ENSMUSG00000038776	1	Ephx1
ENSMUSG00000038855	1	Itpkb
ENSMUSG00000038872	3	Zfhx3
ENSMUSG00000038943	1	Prc1
ENSMUSG00000039043	2	Arpin
ENSMUSG00000039218	1	Srrm2
ENSMUSG00000039262	1	Prrc2b
ENSMUSG00000039270	1	Megf9
ENSMUSG00000039384	1	Dusp10
ENSMUSG00000039427	1	Alg1
ENSMUSG00000039470	1	Zdhhc2
ENSMUSG00000039481	2	Nrtn
ENSMUSG00000039497	1	Dse
ENSMUSG00000039523	3	Cep104
ENSMUSG00000039607	1	Rbms3
ENSMUSG00000039671	1	Zmynd8
ENSMUSG00000039704	1	Lmbrd2
ENSMUSG00000039706	1	Ldb2
ENSMUSG00000039735	1	Fnbp1l
ENSMUSG00000039741	1	Bahcc1
ENSMUSG00000039801	1	Cplane1
ENSMUSG00000039841	1	Zfp800
ENSMUSG00000039844	1	Rapgef1
ENSMUSG00000039953	1	Clstn1
ENSMUSG00000039976	1	Tbc1d16
ENSMUSG00000040006	1	Ginm1
ENSMUSG00000040054	1	Baz2a
ENSMUSG00000040111	1	Gramd1b
ENSMUSG00000040249	3	Lrp1
ENSMUSG00000040280	1	Ndufa4l2
ENSMUSG00000040420	1	Cdh18
ENSMUSG00000040481	1	Bptf
ENSMUSG00000040488	1	Ltbp4
ENSMUSG00000040549	3	Ckap5
ENSMUSG00000040631	1	Dok4
ENSMUSG00000040761	1	Spen
ENSMUSG00000040957	1	Cables1
ENSMUSG00000040972	1	Igsf21
ENSMUSG00000041025	3	Iffo2
ENSMUSG00000041235	1	Chd7
ENSMUSG00000041530	1	Ago1
ENSMUSG00000041577	1	Prelp
ENSMUSG00000041624	1	Gucy1a2
ENSMUSG00000041629	2	Fam104a
ENSMUSG00000041729	1	Coro2b
ENSMUSG00000042106	1	Inka1
ENSMUSG00000042249	1	Grk3
ENSMUSG00000042275	3	Pelo
ENSMUSG00000042284	3	Itga1
ENSMUSG00000042388	1	Dlgap3
ENSMUSG00000042444	1	Mindy2
ENSMUSG00000042453	1	Reln
ENSMUSG00000042589	1	Cux2
ENSMUSG00000042594	1	Sh2b3
ENSMUSG00000042647	1	Acad12
ENSMUSG00000042744	1	Hectd4
ENSMUSG00000042812	1	Foxf1
ENSMUSG00000043257	1	Pigv
ENSMUSG00000043432	1	Leng9
ENSMUSG00000043448	1	Gjc2
ENSMUSG00000043518	1	Rai2
ENSMUSG00000043943	1	Naalad2
ENSMUSG00000043987	3	Cep164
ENSMUSG00000043991	1	Pura
ENSMUSG00000044030	1	Irf2bp1
ENSMUSG00000044033	1	Ccdc141
ENSMUSG00000044345	3	Marveld1
ENSMUSG00000044707	1	Ccnjl
ENSMUSG00000045005	1	Fzd5
ENSMUSG00000045071	3	E130308A19Rik
ENSMUSG00000045287	1	Rtn4rl1
ENSMUSG00000045532	3	C1ql1
ENSMUSG00000045624	1	Esf1
ENSMUSG00000045664	1	Cdc42ep2
ENSMUSG00000045671	1	Spred2
ENSMUSG00000045842	1	Tgif2-ps2
ENSMUSG00000045930	1	Clec14a
ENSMUSG00000045973	2	Slc25a51
ENSMUSG00000046318	1	Ccbe1
ENSMUSG00000046338	1	Gpat2
ENSMUSG00000046402	1	Rbp1
ENSMUSG00000046432	2	Bex3
ENSMUSG00000046447	1	Camk2n1
ENSMUSG00000046463	1	5930403N24Rik
ENSMUSG00000046605	1	B3gntl1
ENSMUSG00000046691	3	Chtf8
ENSMUSG00000047061	3	Gm9817
ENSMUSG00000047379	1	B4gat1
ENSMUSG00000047443	1	Erfe
ENSMUSG00000047507	1	Baiap3
ENSMUSG00000047643	1	Gm5454
ENSMUSG00000047759	1	Hs3st3a1
ENSMUSG00000047888	1	Tnrc6b
ENSMUSG00000047945	1	Marcksl1
ENSMUSG00000047963	2	Stbd1
ENSMUSG00000048118	1	Arid4a
ENSMUSG00000048154	1	Kmt2d
ENSMUSG00000048170	1	Mcmbp
ENSMUSG00000048222	1	Mfap1b
ENSMUSG00000048874	1	Phf3
ENSMUSG00000048920	1	Fkrp
ENSMUSG00000048930	1	Tada3
ENSMUSG00000048960	3	Prex2
ENSMUSG00000049409	1	Prokr1
ENSMUSG00000049521	1	Cdc42ep1
ENSMUSG00000049658	3	Bdp1
ENSMUSG00000049690	1	Nckap5
ENSMUSG00000050541	1	Adra1b
ENSMUSG00000050640	1	Tmem150c
ENSMUSG00000050730	1	Arhgap42
ENSMUSG00000051316	1	Taf7
ENSMUSG00000051359	3	Ncald
ENSMUSG00000052085	1	Dock8
ENSMUSG00000052151	1	Plpp2
ENSMUSG00000052331	1	Ankrd44
ENSMUSG00000052539	1	Magi3
ENSMUSG00000052613	1	Pcdh15
ENSMUSG00000052684	1	Jun
ENSMUSG00000052698	1	Tln2
ENSMUSG00000052707	1	Tnrc6a
ENSMUSG00000052920	1	Prkg1
ENSMUSG00000053617	1	Sh3pxd2a
ENSMUSG00000053646	1	Plxnb1
ENSMUSG00000053647	1	Gper1
ENSMUSG00000053716	1	Dusp7
ENSMUSG00000053965	1	Pde5a
ENSMUSG00000054083	1	Capn12
ENSMUSG00000054517	1	Trim65
ENSMUSG00000054808	3	Actn4
ENSMUSG00000054871	1	Tmem158
ENSMUSG00000055044	3	Pdlim1
ENSMUSG00000055053	3	Nfic
ENSMUSG00000055200	1	Sertad3
ENSMUSG00000055296	1	Tmem245
ENSMUSG00000055370	1	Gm9968
ENSMUSG00000055485	1	Soga1
ENSMUSG00000055733	1	Nap1l3
ENSMUSG00000056204	1	Pgpep1
ENSMUSG00000056367	1	Actr3b
ENSMUSG00000056493	1	Foxk1
ENSMUSG00000056917	1	Sipa1
ENSMUSG00000056938	1	Acbd4
ENSMUSG00000057133	1	Chd6
ENSMUSG00000057315	1	Arhgap24
ENSMUSG00000057329	1	Bcl2
ENSMUSG00000057530	1	Ece1
ENSMUSG00000057914	1	Cacnb2
ENSMUSG00000058006	1	Mdn1
ENSMUSG00000058620	1	Adra2b
ENSMUSG00000058897	1	Col25a1
ENSMUSG00000058966	1	Fam57b
ENSMUSG00000059013	1	Sh2d3c
ENSMUSG00000059495	1	Arhgef12
ENSMUSG00000059974	1	Ntm
ENSMUSG00000060261	1	Gtf2i
ENSMUSG00000060487	1	Samd5
ENSMUSG00000060771	3	Tsga10
ENSMUSG00000061080	1	Lsamp
ENSMUSG00000061755	1	Bod1l
ENSMUSG00000062175	1	Tgif2
ENSMUSG00000062210	1	Tnfaip8
ENSMUSG00000062319	1	Gm10115
ENSMUSG00000062591	1	Tubb4a
ENSMUSG00000063171	2	Rps4l
ENSMUSG00000063236	1	1110038F14Rik
ENSMUSG00000063410	3	Stk24
ENSMUSG00000063450	3	Syne2
ENSMUSG00000063600	1	Egfem1
ENSMUSG00000063605	3	Ccdc102a
ENSMUSG00000064043	1	Trerf1
ENSMUSG00000064325	1	Hhip
ENSMUSG00000066036	2	Ubr4
ENSMUSG00000066235	1	Pomgnt2
ENSMUSG00000066842	1	Hmcn1
ENSMUSG00000066877	1	Nck2
ENSMUSG00000067336	1	Bmpr2
ENSMUSG00000067586	3	S1pr3
ENSMUSG00000068036	1	Afdn
ENSMUSG00000068263	1	Efcc1
ENSMUSG00000068479	1	Mfap1a
ENSMUSG00000068522	1	Aard
ENSMUSG00000068551	1	Zfp467
ENSMUSG00000068735	1	Trp53i11
ENSMUSG00000069171	1	Nr2f1
ENSMUSG00000069601	1	Ank3
ENSMUSG00000069662	1	Marcks
ENSMUSG00000069670	1	Nkain2
ENSMUSG00000069804	1	Gm10277
ENSMUSG00000070544	3	Top1
ENSMUSG00000070643	1	Sox13
ENSMUSG00000070697	3	Utp3
ENSMUSG00000071001	3	Hrct1
ENSMUSG00000071547	1	Nt5dc2
ENSMUSG00000072625	1	Gdf2
ENSMUSG00000072875	1	Gpr27
ENSMUSG00000072898	1	Gm10434
ENSMUSG00000072941	1	Sod3
ENSMUSG00000073152	1	Gm10475
ENSMUSG00000073656	1	Gm10558
ENSMUSG00000073728	1	Tmem51os1
ENSMUSG00000073755	1	5730409E04Rik
ENSMUSG00000074182	1	Znhit6
ENSMUSG00000074564	1	Gm10720
ENSMUSG00000074649	1	BC029722
ENSMUSG00000074682	1	Zcchc3
ENSMUSG00000074748	1	Atxn7l3b
ENSMUSG00000074782	1	4833422C13Rik
ENSMUSG00000074813	3	Gm14005
ENSMUSG00000074890	1	Lcmt2
ENSMUSG00000074916	1	Chst14
ENSMUSG00000074922	1	Fam122a
ENSMUSG00000075014	1	Gm10800
ENSMUSG00000075015	1	Gm10801
ENSMUSG00000075028	1	Prdm11
ENSMUSG00000075312	2	Gm13597
ENSMUSG00000075595	1	Zfp652
ENSMUSG00000076281	2	Gm24270
ENSMUSG00000078349	1	AW011738
ENSMUSG00000078452	1	Raet1d
ENSMUSG00000078813	1	Leng1
ENSMUSG00000079260	1	Tmppe
ENSMUSG00000079355	1	Ackr4
ENSMUSG00000079669	1	Gm17396
ENSMUSG00000080316	1	Spaca6
ENSMUSG00000081058	1	Hist2h3c2
ENSMUSG00000081208	1	Gm11400
ENSMUSG00000081651	2	Gm15530
ENSMUSG00000083012	2	Fam220a
ENSMUSG00000083305	1	Gm13315
ENSMUSG00000084960	1	B430010I23Rik
ENSMUSG00000085058	1	8030453O22Rik
ENSMUSG00000085133	1	B930095G15Rik
ENSMUSG00000085881	1	Gm15912
ENSMUSG00000085977	1	Gm5970
ENSMUSG00000086119	3	Gm2415
ENSMUSG00000086235	1	Gm16284
ENSMUSG00000086507	1	Adap2os
ENSMUSG00000086773	1	Gm16192
ENSMUSG00000086926	1	Gm6226
ENSMUSG00000087006	3	Gm13889
ENSMUSG00000087008	1	Gm5530
ENSMUSG00000087365	3	C430049B03Rik
ENSMUSG00000087574	1	C030037D09Rik
ENSMUSG00000087658	1	Hotairm1
ENSMUSG00000087684	1	1200007C13Rik
ENSMUSG00000087943	2	Gm24245
ENSMUSG00000089286	2	Gm24277
ENSMUSG00000089682	1	Bcl2l2
ENSMUSG00000089706	3	B230216N24Rik
ENSMUSG00000089910	1	Gm16113
ENSMUSG00000090036	1	Gm15900
ENSMUSG00000090160	1	4930480K15Rik
ENSMUSG00000090197	1	Dnaja1-ps
ENSMUSG00000090394	3	4930523C07Rik
ENSMUSG00000090698	1	Apold1
ENSMUSG00000091017	1	Fam71a
ENSMUSG00000091028	1	Gm10722
ENSMUSG00000091562	1	#N/A
ENSMUSG00000091993	1	B930036N10Rik
ENSMUSG00000092051	1	Gm17229
ENSMUSG00000092341	1	Malat1
ENSMUSG00000092549	1	Gm20491
ENSMUSG00000093650	1	Gm20631
ENSMUSG00000093661	1	Eif4e3
ENSMUSG00000093668	3	Pou5f2
ENSMUSG00000093800	1	Gm20796
ENSMUSG00000094483	3	Purb
ENSMUSG00000095224	1	F930015N05Rik
ENSMUSG00000095891	1	Gm10717
ENSMUSG00000096606	1	Tpbgl
ENSMUSG00000097008	3	Gm26860
ENSMUSG00000097242	1	Gm16907
ENSMUSG00000097300	3	Gm26835
ENSMUSG00000097312	1	Gm26870
ENSMUSG00000097482	2	Gm17634
ENSMUSG00000097859	2	Gm26601
ENSMUSG00000097882	1	0610038B21Rik
ENSMUSG00000097974	1	Gm10605
ENSMUSG00000098134	1	Rnf113a2
ENSMUSG00000098224	1	Gm7985
ENSMUSG00000098506	1	Phf20-ps
ENSMUSG00000100313	1	Gm28323
ENSMUSG00000100837	1	1700063D05Rik
ENSMUSG00000101013	1	A630072M18Rik
ENSMUSG00000101059	1	Gm4017
ENSMUSG00000101439	1	Gm336
ENSMUSG00000102101	1	Zbtb11os1
ENSMUSG00000102153	1	Gm37474
ENSMUSG00000102252	1	Snrpn
ENSMUSG00000102383	1	Gm38142
ENSMUSG00000102428	1	Pcdhga12
ENSMUSG00000102579	1	Gm37965
ENSMUSG00000102620	1	Gm37675
ENSMUSG00000102664	1	Gm38380
ENSMUSG00000102673	2	Gm37437
ENSMUSG00000102691	1	Gm37780
ENSMUSG00000102692	1	Dchs2
ENSMUSG00000102808	1	5430420F09Rik
ENSMUSG00000102850	1	Gm37082
ENSMUSG00000103088	1	Pcdhgb6
ENSMUSG00000103220	1	Gm37728
ENSMUSG00000103284	1	3110080O07Rik
ENSMUSG00000103304	3	Gm5979
ENSMUSG00000103749	1	Pcdhgb5
ENSMUSG00000103772	1	Gm36933
ENSMUSG00000103818	1	Gm38009
ENSMUSG00000103897	1	Pcdhga8
ENSMUSG00000103937	3	Gm37186
ENSMUSG00000103945	1	Gm38228
ENSMUSG00000103983	1	Gm20045
ENSMUSG00000103992	1	Gm38029
ENSMUSG00000104034	1	2900092N22Rik
ENSMUSG00000104063	1	Pcdhgb7
ENSMUSG00000104114	1	Gm37297
ENSMUSG00000104140	1	Gm37140
ENSMUSG00000104292	1	Gm38042
ENSMUSG00000104339	1	C130089K02Rik
ENSMUSG00000104343	1	5730408A14Rik
ENSMUSG00000104351	1	Gm37125
ENSMUSG00000104388	1	Gm37033
ENSMUSG00000104632	1	Gm42909
ENSMUSG00000104867	1	Gm43728
ENSMUSG00000104925	1	Gm43061
ENSMUSG00000105071	1	Gm43336
ENSMUSG00000105136	1	8030487O14Rik
ENSMUSG00000105201	2	Gm43362
ENSMUSG00000105434	1	Gm43359
ENSMUSG00000105519	3	E430021H15Rik
ENSMUSG00000105624	2	Gm43187
ENSMUSG00000105694	1	Gm43237
ENSMUSG00000105707	1	Gm43753
ENSMUSG00000105962	1	Gm42432
ENSMUSG00000106054	2	Gm43623
ENSMUSG00000106121	1	Gm42679
ENSMUSG00000106320	1	Gm42992
ENSMUSG00000106570	1	C230071H17Rik
ENSMUSG00000106619	1	Gm9353
ENSMUSG00000106636	1	Gm43813
ENSMUSG00000106643	1	Gm43422
ENSMUSG00000106706	1	C530043K16Rik
ENSMUSG00000107091	1	Gm43343
ENSMUSG00000107211	1	Gm5864
ENSMUSG00000107456	3	Gm10400
ENSMUSG00000107529	1	Gm44291
ENSMUSG00000107624	1	Gm44005
ENSMUSG00000107796	1	Gm44068
ENSMUSG00000107865	1	Gm44417
ENSMUSG00000107966	1	Gm44001
ENSMUSG00000108269	3	Gm18422
ENSMUSG00000108286	1	Gm44224
ENSMUSG00000108465	3	Gm45110
ENSMUSG00000108688	2	Gm44985
ENSMUSG00000108954	3	Gm44901
ENSMUSG00000109314	1	Gm44699
ENSMUSG00000109536	1	9330162G02Rik
ENSMUSG00000109608	2	Gm45597
ENSMUSG00000109652	1	Gm45555
ENSMUSG00000109836	1	Gm45884
ENSMUSG00000109873	3	Gm45407
ENSMUSG00000110138	1	4831440D22Rik
ENSMUSG00000110738	1	Gm47092
ENSMUSG00000110751	1	C230053D17Rik
ENSMUSG00000110817	1	Gm47723
ENSMUSG00000110997	2	2610028D06Rik
ENSMUSG00000111312	2	Gm47205
ENSMUSG00000112193	1	Gm48206
ENSMUSG00000112800	1	Gm40604
ENSMUSG00000112829	3	Gm29696
ENSMUSG00000115252	1	Gm48996
ENSMUSG00000115275	1	9630050E16Rik
ENSMUSG00000115381	1	Gm49266
ENSMUSG00000115812	1	Gm49309
