# Supplementary material for: Initiation of hepatic stellate cell activation extends into chronic liver disease
Source: Cell Death Dis. 2021 Nov 27;12(12):1110. doi: 10.1038/s41419-021-04377-1 (PMC8627507; doi:10.1038/s41419-021-04377-1)
Supplement: Supplementary file 3 — Supplementary Table 3 [file 41419_2021_4377_MOESM3_ESM.xlsx]

## Sheet: Sheet1
Ensembl_ID	MGI_SYM
ENSMUSG00000031983	2310022B05Rik
ENSMUSG00000096965	3300005D01Rik
ENSMUSG00000091393	5330438I03Rik
ENSMUSG00000073821	8030451A03Rik
ENSMUSG00000035783	Acta2
ENSMUSG00000015143	Actn1
ENSMUSG00000054555	Adam12
ENSMUSG00000025473	Adam8
ENSMUSG00000047497	Adamts12
ENSMUSG00000006403	Adamts4
ENSMUSG00000020262	Adarb1
ENSMUSG00000018500	Adora2b
ENSMUSG00000026817	Ak1
ENSMUSG00000028766	Alpl
ENSMUSG00000002289	Angptl4
ENSMUSG00000024803	Ankrd1
ENSMUSG00000049097	Ankrd34a
ENSMUSG00000029811	Aoc1
ENSMUSG00000027247	Arhgap1
ENSMUSG00000036412	Arsi
ENSMUSG00000038276	Asic3
ENSMUSG00000002602	Axl
ENSMUSG00000030268	Bcat1
ENSMUSG00000021070	Bdkrb2
ENSMUSG00000048482	Bdnf
ENSMUSG00000031963	Bmper
ENSMUSG00000022440	C1qtnf6
ENSMUSG00000062694	Cav3
ENSMUSG00000035373	Ccl7
ENSMUSG00000061048	Cdh3
ENSMUSG00000050370	Ch25h
ENSMUSG00000034612	Chst11
ENSMUSG00000058152	Chsy3
ENSMUSG00000046841	Ckap4
ENSMUSG00000001270	Ckb
ENSMUSG00000037594	Clba1
ENSMUSG00000001349	Cnn1
ENSMUSG00000032332	Col12a1
ENSMUSG00000028339	Col15a1
ENSMUSG00000001506	Col1a1
ENSMUSG00000029661	Col1a2
ENSMUSG00000031502	Col4a1
ENSMUSG00000026042	Col5a2
ENSMUSG00000027230	Creb3l1
ENSMUSG00000007888	Crlf1
ENSMUSG00000019997	Ctgf
ENSMUSG00000054196	Cthrc1
ENSMUSG00000028633	Ctps
ENSMUSG00000021508	Cxcl14
ENSMUSG00000027797	Dclk1
ENSMUSG00000029307	Dmp1
ENSMUSG00000033788	Dysf
ENSMUSG00000021367	Edn1
ENSMUSG00000030208	Emp1
ENSMUSG00000025192	Entpd7
ENSMUSG00000029377	Ereg
ENSMUSG00000026796	Fam129b
ENSMUSG00000006219	Fblim1
ENSMUSG00000064080	Fbln2
ENSMUSG00000000182	Fgf23
ENSMUSG00000008136	Fhl2
ENSMUSG00000075012	Fjx1
ENSMUSG00000001555	Fkbp10
ENSMUSG00000003355	Fkbp11
ENSMUSG00000068699	Flnc
ENSMUSG00000001827	Folr1
ENSMUSG00000024912	Fosl1
ENSMUSG00000046714	Foxc2
ENSMUSG00000027004	Frzb
ENSMUSG00000022816	Fstl1
ENSMUSG00000020325	Fstl3
ENSMUSG00000020363	Gfpt2
ENSMUSG00000083679	Gm12892
ENSMUSG00000097183	Gm17501
ENSMUSG00000096972	Gm26883
ENSMUSG00000101859	Gm29233
ENSMUSG00000107068	Gm42742
ENSMUSG00000105204	Gm43738
ENSMUSG00000080875	Gm7332
ENSMUSG00000064272	Gpbar1
ENSMUSG00000040133	Gpr176
ENSMUSG00000026343	Gpr39
ENSMUSG00000008734	Gprc5b
ENSMUSG00000003665	Has1
ENSMUSG00000022367	Has2
ENSMUSG00000000628	Hk2
ENSMUSG00000062184	Hs6st2
ENSMUSG00000006221	Hspb7
ENSMUSG00000004371	Il11
ENSMUSG00000040612	Ildr2
ENSMUSG00000041605	Inava
ENSMUSG00000000555	Itga5
ENSMUSG00000017817	Jph2
ENSMUSG00000010830	Kdelr3
ENSMUSG00000026494	Kif26b
ENSMUSG00000068220	Lgals1
ENSMUSG00000057604	Lmcd1
ENSMUSG00000048096	Lmod1
ENSMUSG00000024529	Lox
ENSMUSG00000034205	Loxl2
ENSMUSG00000027412	Lpin3
ENSMUSG00000020869	Lrrc59
ENSMUSG00000034634	Ly6d
ENSMUSG00000036466	Megf11
ENSMUSG00000038244	Mical2
ENSMUSG00000049723	Mmp12
ENSMUSG00000025355	Mmp19
ENSMUSG00000043613	Mmp3
ENSMUSG00000005667	Mthfd2
ENSMUSG00000029651	Mtus2
ENSMUSG00000020900	Myh10
ENSMUSG00000056749	Nfil3
ENSMUSG00000020411	Nipal4
ENSMUSG00000037362	Nov
ENSMUSG00000071230	Npw
ENSMUSG00000026826	Nr4a2
ENSMUSG00000042834	Nrep
ENSMUSG00000058056	Palld
ENSMUSG00000033149	Phldb2
ENSMUSG00000024014	Pim1
ENSMUSG00000002847	Pla1a
ENSMUSG00000031538	Plat
ENSMUSG00000021822	Plau
ENSMUSG00000046223	Plaur
ENSMUSG00000032374	Plod2
ENSMUSG00000040734	Ppp1r13l
ENSMUSG00000056612	Ppp1r14b
ENSMUSG00000024640	Psat1
ENSMUSG00000042256	Ptchd4
ENSMUSG00000032487	Ptgs2
ENSMUSG00000097028	Ptgs2os
ENSMUSG00000021062	Rab15
ENSMUSG00000049907	Rasl11b
ENSMUSG00000024883	Rin1
ENSMUSG00000035305	Ror1
ENSMUSG00000062309	Rpp25
ENSMUSG00000001025	S100a6
ENSMUSG00000034463	Scara3
ENSMUSG00000017009	Sdc4
ENSMUSG00000030082	Sec61a1
ENSMUSG00000021091	Serpina3n
ENSMUSG00000035109	Shc4
ENSMUSG00000031904	Slc7a6
ENSMUSG00000056427	Slit3
ENSMUSG00000028949	Smarcd3
ENSMUSG00000027488	Snta1
ENSMUSG00000042331	Specc1
ENSMUSG00000061878	Sphk1
ENSMUSG00000050359	Sprr1a
ENSMUSG00000006442	Srm
ENSMUSG00000015652	Steap1
ENSMUSG00000032085	Tagln
ENSMUSG00000046694	Tent5b
ENSMUSG00000021253	Tgfb3
ENSMUSG00000040152	Thbs1
ENSMUSG00000001131	Timp1
ENSMUSG00000054675	Tmem119
ENSMUSG00000028364	Tnc
ENSMUSG00000021281	Tnfaip2
ENSMUSG00000053475	Tnfaip6
ENSMUSG00000023905	Tnfrsf12a
ENSMUSG00000037613	Tnfrsf23
ENSMUSG00000028965	Tnfrsf9
ENSMUSG00000032366	Tpm1
ENSMUSG00000028464	Tpm2
ENSMUSG00000031997	Trpc6
ENSMUSG00000058672	Tubb2a
ENSMUSG00000113275	Tubb2a-ps2
ENSMUSG00000001473	Tubb6
ENSMUSG00000026558	Uck2
ENSMUSG00000032010	Usp2
ENSMUSG00000021614	Vcan
ENSMUSG00000043903	Zfp469
