# Supplementary material for: Initiation of hepatic stellate cell activation extends into chronic liver disease
Source: Cell Death Dis. 2021 Nov 27;12(12):1110. doi: 10.1038/s41419-021-04377-1 (PMC8627507; doi:10.1038/s41419-021-04377-1)
Supplement: Supplementary file 4 — Supplementary Table 4 [file 41419_2021_4377_MOESM4_ESM.xlsx]

## Sheet: Upregulated
Acute1d_Chronic1d		Acute7d_Chronic1d		Acute7d_Chronic1d_Chronic3d		Acute7d_Chronic1d_Chronic3d_Chronic14d		Acute1d		Acute3d		Acute7d		Chronic1d		Chronic3d
Symbol	ENS	Symbol	ENS	Symbol	ENS	Symbol	ENS	Symbol	ENS	Symbol	ENS	Symbol	ENS	Symbol	ENS	Symbol	ENS
Itga5	ENSMUSG00000000555	Matk	ENSMUSG00000004933	Spi1	ENSMUSG00000002111	Itgb2	ENSMUSG00000000290	Hars	ENSMUSG00000001380	Uhrf1	ENSMUSG00000001228	Adora3	ENSMUSG00000000562	Mmp14	ENSMUSG00000000957	Sox9	ENSMUSG00000000567
Nhp2	ENSMUSG00000001056	B4galnt1	ENSMUSG00000006731	Hck	ENSMUSG00000003283	Cd52	ENSMUSG00000000682	Tomm40	ENSMUSG00000002984	Ube2c	ENSMUSG00000001403	Itgb7	ENSMUSG00000001281	Ckb	ENSMUSG00000001270	Serpinf1	ENSMUSG00000000753
Axl	ENSMUSG00000002602	Ncf1	ENSMUSG00000015950	Bid	ENSMUSG00000004446	Fndc5	ENSMUSG00000001334	Bicd1	ENSMUSG00000003452	Foxm1	ENSMUSG00000001517	Acp5	ENSMUSG00000001348	Cnn1	ENSMUSG00000001349	Efnb3	ENSMUSG00000003934
Eno2	ENSMUSG00000004267	Foxred2	ENSMUSG00000016552	Adgre1	ENSMUSG00000004730	Napsa	ENSMUSG00000002204	Coq8b	ENSMUSG00000003762	Spag5	ENSMUSG00000002055	Def6	ENSMUSG00000002257	Fkbp10	ENSMUSG00000001555	Rhbdl3	ENSMUSG00000017692
Clcn5	ENSMUSG00000004317	Cyth4	ENSMUSG00000018008	Sulf2	ENSMUSG00000006800	Edar	ENSMUSG00000003227	Rpl8	ENSMUSG00000003970	Chaf1a	ENSMUSG00000002835	Lcp2	ENSMUSG00000002699	Il12b	ENSMUSG00000004296	Rgs17	ENSMUSG00000019775
Adamts4	ENSMUSG00000006403	Cd68	ENSMUSG00000018774	Bicc1	ENSMUSG00000014329	Il7r	ENSMUSG00000003882	Pgf	ENSMUSG00000004791	Spc25	ENSMUSG00000005233	Rps6ka1	ENSMUSG00000003644	Klf5	ENSMUSG00000005148	Akr1c6	ENSMUSG00000021210
Srm	ENSMUSG00000006442	Ccl6	ENSMUSG00000018927	Cd48	ENSMUSG00000015355	Ly9	ENSMUSG00000004707	Sod2	ENSMUSG00000006818	Slc1a6	ENSMUSG00000005357	Slc1a3	ENSMUSG00000005360	Mef2c	ENSMUSG00000005583	Rgs7bp	ENSMUSG00000021719
Aprt	ENSMUSG00000006589	Ccl9	ENSMUSG00000019122	Fcgr1	ENSMUSG00000015947	Tnfrsf13b	ENSMUSG00000010142	Clic1	ENSMUSG00000007041	Mcm5	ENSMUSG00000005410	Nectin4	ENSMUSG00000006411	Sardh	ENSMUSG00000009614	Tmem178	ENSMUSG00000024245
Relt	ENSMUSG00000008318	Aldh1l2	ENSMUSG00000020256	Wnt11	ENSMUSG00000015957	Gm266	ENSMUSG00000010529	Bcl2l1	ENSMUSG00000007659	Asf1b	ENSMUSG00000005470	Mcoln2	ENSMUSG00000011008	Pabpc4	ENSMUSG00000011257	Atp1b1	ENSMUSG00000026576
Ccl8	ENSMUSG00000009185	Havcr2	ENSMUSG00000020399	Camk1g	ENSMUSG00000016179	Cybb	ENSMUSG00000015340	Fxyd5	ENSMUSG00000009687	Cdc20	ENSMUSG00000006398	Tnfaip8l2	ENSMUSG00000013707	Lpl	ENSMUSG00000015568	Hao2	ENSMUSG00000027870
Sdc4	ENSMUSG00000017009	Myo1g	ENSMUSG00000020437	Adora2b	ENSMUSG00000018500	Sulf1	ENSMUSG00000016918	Thg1l	ENSMUSG00000011254	Cdt1	ENSMUSG00000006585	Cd83	ENSMUSG00000015396	Ptgis	ENSMUSG00000017969	Glrb	ENSMUSG00000028020
Ccn2	ENSMUSG00000019997	Arg2	ENSMUSG00000021125	Plek	ENSMUSG00000020120	Slpi	ENSMUSG00000017002	Rps5	ENSMUSG00000012848	Gmnn	ENSMUSG00000006715	Rab32	ENSMUSG00000019832	Myh11	ENSMUSG00000018830	Cntfr	ENSMUSG00000028444
Kcnmb1	ENSMUSG00000020155	Syk	ENSMUSG00000021457	Aebp1	ENSMUSG00000020473	Lsp1	ENSMUSG00000018819	Stc1	ENSMUSG00000014813	Pole	ENSMUSG00000007080	Slc16a10	ENSMUSG00000019838	Dram1	ENSMUSG00000020057	Echdc2	ENSMUSG00000028601
Fstl3	ENSMUSG00000020325	Cd180	ENSMUSG00000021624	Ly86	ENSMUSG00000021423	Scrn1	ENSMUSG00000019124	Aldh1a3	ENSMUSG00000015134	Kif11	ENSMUSG00000012443	Vsir	ENSMUSG00000020101	Adarb1	ENSMUSG00000020262	Hpca	ENSMUSG00000028785
Gfpt2	ENSMUSG00000020363	Ctsb	ENSMUSG00000021939	Vdr	ENSMUSG00000022479	Pkib	ENSMUSG00000019876	Pgs1	ENSMUSG00000017715	Hmgb3	ENSMUSG00000015217	Slc16a7	ENSMUSG00000020102	Nipal4	ENSMUSG00000020411	Sult1d1	ENSMUSG00000029273
Lrrc59	ENSMUSG00000020869	Dok2	ENSMUSG00000022102	Runx1	ENSMUSG00000022952	Pik3r5	ENSMUSG00000020901	B4galt5	ENSMUSG00000017929	Ncapg	ENSMUSG00000015880	Dock2	ENSMUSG00000020143	Sdc1	ENSMUSG00000020592	Cds1	ENSMUSG00000029330
Bdkrb2	ENSMUSG00000021070	Slc7a8	ENSMUSG00000022180	Emilin2	ENSMUSG00000024053	Rnase6	ENSMUSG00000021880	Map2k3	ENSMUSG00000018932	Rbpjl	ENSMUSG00000017007	Col6a2	ENSMUSG00000020241	Myh10	ENSMUSG00000020900	Ajm1	ENSMUSG00000029419
Gcnt2	ENSMUSG00000021360	Has2	ENSMUSG00000022367	Tnf	ENSMUSG00000024401	Wnt5a	ENSMUSG00000021994	Ltv1	ENSMUSG00000019814	Brca1	ENSMUSG00000017146	Pdlim4	ENSMUSG00000020388	Rab15	ENSMUSG00000021062	Wnt5b	ENSMUSG00000030170
Enah	ENSMUSG00000022995	Syngr1	ENSMUSG00000022415	Ms4a7	ENSMUSG00000024672	Lcp1	ENSMUSG00000021998	Uhrf1bp1l	ENSMUSG00000019951	Cdc6	ENSMUSG00000017499	Pik3cg	ENSMUSG00000020573	Hhipl1	ENSMUSG00000021260	Gas6	ENSMUSG00000031451
Tnfrsf12a	ENSMUSG00000023905	Parvg	ENSMUSG00000022439	Ms4a6d	ENSMUSG00000024679	Acod1	ENSMUSG00000022126	Ddit4	ENSMUSG00000020108	Birc5	ENSMUSG00000017716	Tspan13	ENSMUSG00000020577	Serpinb9b	ENSMUSG00000021403	Fgl1	ENSMUSG00000031594
Ankrd1	ENSMUSG00000024803	Slc38a1	ENSMUSG00000023169	Lpxn	ENSMUSG00000024696	Nckap1l	ENSMUSG00000022488	Rack1	ENSMUSG00000020372	Etv4	ENSMUSG00000017724	Thbs4	ENSMUSG00000021702	Glrx	ENSMUSG00000021591	Mmp2	ENSMUSG00000031740
Fosl1	ENSMUSG00000024912	Myo1f	ENSMUSG00000024300	Rgs2	ENSMUSG00000026360	B3gnt5	ENSMUSG00000022686	Ccl11	ENSMUSG00000020676	Mybl2	ENSMUSG00000017861	Emb	ENSMUSG00000021728	Slc39a14	ENSMUSG00000022094	Clmp	ENSMUSG00000032024
Entpd7	ENSMUSG00000025192	Ms4a4c	ENSMUSG00000024675	Lrrn2	ENSMUSG00000026443	Pi16	ENSMUSG00000024011	Rhbdf2	ENSMUSG00000020806	Chtf18	ENSMUSG00000019214	Epsti1	ENSMUSG00000022014	Osmr	ENSMUSG00000022146	Itgbl1	ENSMUSG00000032925
Cd63	ENSMUSG00000025351	Tro	ENSMUSG00000025272	Slamf9	ENSMUSG00000026548	Cyp1b1	ENSMUSG00000024087	Pdlim7	ENSMUSG00000021493	Fbxo5	ENSMUSG00000019773	Sla	ENSMUSG00000022372	Sema5a	ENSMUSG00000022231	Clec1a	ENSMUSG00000033082
Nek6	ENSMUSG00000026749	Alox5	ENSMUSG00000025701	Dnm1	ENSMUSG00000026825	Ms4a6b	ENSMUSG00000024677	Bin3	ENSMUSG00000022089	Cdk1	ENSMUSG00000019942	Pde1b	ENSMUSG00000022489	Ly6c2	ENSMUSG00000022584	Slc16a2	ENSMUSG00000033965
Niban2	ENSMUSG00000026796	Fam20c	ENSMUSG00000025854	Slc43a1	ENSMUSG00000027075	Tasl	ENSMUSG00000025058	Cdkn1a	ENSMUSG00000023067	Mtfr2	ENSMUSG00000019992	Gzma	ENSMUSG00000023132	Cd200	ENSMUSG00000022661	Kank4	ENSMUSG00000035407
Frzb	ENSMUSG00000027004	Hk3	ENSMUSG00000025877	Dusp2	ENSMUSG00000027368	Ngef	ENSMUSG00000026259	Pcbp4	ENSMUSG00000023495	E2f7	ENSMUSG00000020185	Clec4n	ENSMUSG00000023349	Tmem45a	ENSMUSG00000022754	Tmem98	ENSMUSG00000035413
Lpin3	ENSMUSG00000027412	Slc11a1	ENSMUSG00000026177	Cpxm1	ENSMUSG00000027408	Marco	ENSMUSG00000026390	Fkbp5	ENSMUSG00000024222	Hmmr	ENSMUSG00000020330	Pla2g7	ENSMUSG00000023913	Fstl1	ENSMUSG00000022816	Glb1l2	ENSMUSG00000036395
Snta1	ENSMUSG00000027488	Gpr35	ENSMUSG00000026271	Tpd52	ENSMUSG00000027506	Ptprc	ENSMUSG00000026395	Etf1	ENSMUSG00000024360	Prr11	ENSMUSG00000020493	Pmaip1	ENSMUSG00000024521	Noct	ENSMUSG00000023087	Scd1	ENSMUSG00000037071
Zbp1	ENSMUSG00000027514	Tnfrsf11a	ENSMUSG00000026321	Fabp5	ENSMUSG00000027533	Dpt	ENSMUSG00000026574	Gsto1	ENSMUSG00000025068	Rrm2	ENSMUSG00000020649	Slc27a6	ENSMUSG00000024600	Vegfa	ENSMUSG00000023951	Limch1	ENSMUSG00000037736
Kcnab1	ENSMUSG00000027827	Rgs1	ENSMUSG00000026358	Il6ra	ENSMUSG00000027947	Prrx1	ENSMUSG00000026586	Sfxn3	ENSMUSG00000025212	Pimreg	ENSMUSG00000020808	Csf1r	ENSMUSG00000024621	Ptk7	ENSMUSG00000023972	Ctnnal1	ENSMUSG00000038816
F3	ENSMUSG00000028128	Ncf2	ENSMUSG00000026480	Ctsk	ENSMUSG00000028111	Apbb1ip	ENSMUSG00000026786	Hras	ENSMUSG00000025499	Aurkb	ENSMUSG00000020897	Fermt3	ENSMUSG00000024965	Jpt2	ENSMUSG00000024165	Rcan2	ENSMUSG00000039601
Tpm2	ENSMUSG00000028464	Dhrs9	ENSMUSG00000027068	Laptm5	ENSMUSG00000028581	Cytip	ENSMUSG00000026832	Tspan4	ENSMUSG00000025511	Top2a	ENSMUSG00000020914	Cyp2e1	ENSMUSG00000025479	Dtna	ENSMUSG00000024302	Rbp3	ENSMUSG00000041534
Gale	ENSMUSG00000028671	Cd93	ENSMUSG00000027435	Col9a2	ENSMUSG00000028626	Il1rn	ENSMUSG00000026981	Nmb	ENSMUSG00000025723	Efcab11	ENSMUSG00000021176	Stk17b	ENSMUSG00000026094	Camk2a	ENSMUSG00000024617	Ppp1r3a	ENSMUSG00000042717
Alpl	ENSMUSG00000028766	Nceh1	ENSMUSG00000027698	Spp1	ENSMUSG00000029304	Cers6	ENSMUSG00000027035	Rpl14	ENSMUSG00000025794	Mxd3	ENSMUSG00000021485	Inpp5d	ENSMUSG00000026288	Atp10a	ENSMUSG00000025324	Scn4b	ENSMUSG00000046480
Smarcd3	ENSMUSG00000028949	Tfpi2	ENSMUSG00000029664	P2rx7	ENSMUSG00000029468	Mdk	ENSMUSG00000027239	Nop16	ENSMUSG00000025869	Trip13	ENSMUSG00000021569	Ppfia4	ENSMUSG00000026458	Nab2	ENSMUSG00000025402	Gpr85	ENSMUSG00000048216
Dmp1	ENSMUSG00000029307	Arhgap25	ENSMUSG00000030047	Mgp	ENSMUSG00000030218	Rassf2	ENSMUSG00000027339	Adam23	ENSMUSG00000025964	Cenpk	ENSMUSG00000021714	Niban1	ENSMUSG00000026483	Cpeb1	ENSMUSG00000025586	Fam110b	ENSMUSG00000049119
Tes	ENSMUSG00000029552	Sbk2	ENSMUSG00000030433	Srgap3	ENSMUSG00000030257	Il1b	ENSMUSG00000027398	Map4k4	ENSMUSG00000026074	Ska3	ENSMUSG00000021965	Psd4	ENSMUSG00000026979	Il6	ENSMUSG00000025746	Hamp	ENSMUSG00000050440
Col4a1	ENSMUSG00000031502	Elf4	ENSMUSG00000031103	Cd9	ENSMUSG00000030342	Atp6v0d2	ENSMUSG00000028238	Pycr2	ENSMUSG00000026520	Diaph3	ENSMUSG00000022021	Itga4	ENSMUSG00000027009	Pdcd1	ENSMUSG00000026285	Lypd6	ENSMUSG00000050447
Crispld2	ENSMUSG00000031825	Nlrp3	ENSMUSG00000032691	Tyrobp	ENSMUSG00000030579	Coro2a	ENSMUSG00000028337	Psmd14	ENSMUSG00000026914	Pbk	ENSMUSG00000022033	Syt13	ENSMUSG00000027220	Soat1	ENSMUSG00000026600	9030619P08Rik	ENSMUSG00000053168
Spred3	ENSMUSG00000037239	Tlr13	ENSMUSG00000033777	Serpina7	ENSMUSG00000031271	Col15a1	ENSMUSG00000028339	Timm10	ENSMUSG00000027076	Esco2	ENSMUSG00000022034	Ehd4	ENSMUSG00000027293	Traf1	ENSMUSG00000026875	Shisa6	ENSMUSG00000053930
Nme1	ENSMUSG00000037601	Rhov	ENSMUSG00000034226	Angpt2	ENSMUSG00000031465	Tmeff1	ENSMUSG00000028347	Gar1	ENSMUSG00000028010	Shcbp1	ENSMUSG00000022322	Siglec1	ENSMUSG00000027322	Creb3l1	ENSMUSG00000027230	Gpc3	ENSMUSG00000055653
Smim3	ENSMUSG00000038059	Tnfrsf23	ENSMUSG00000037613	Pdgfrl	ENSMUSG00000031595	Svep1	ENSMUSG00000028369	Gpatch4	ENSMUSG00000028069	Gtse1	ENSMUSG00000022385	Acss1	ENSMUSG00000027452	Arhgap1	ENSMUSG00000027247	Col8a2	ENSMUSG00000056174
Spon1	ENSMUSG00000038156	Siglecf	ENSMUSG00000039013	Adamts7	ENSMUSG00000032363	Pdpn	ENSMUSG00000028583	Polr1e	ENSMUSG00000028318	Chaf1b	ENSMUSG00000022945	Tlr2	ENSMUSG00000027995	Slc2a10	ENSMUSG00000027661	Saa2	ENSMUSG00000057465
Mical2	ENSMUSG00000038244	Specc1	ENSMUSG00000042331	Igdcc4	ENSMUSG00000032816	Trim63	ENSMUSG00000028834	Dph2	ENSMUSG00000028540	Racgap1	ENSMUSG00000023015	Thbs3	ENSMUSG00000028047	Schip1	ENSMUSG00000027777	Tnfrsf19	ENSMUSG00000060548
Fmo2	ENSMUSG00000040170	Tlr1	ENSMUSG00000044827	Rac2	ENSMUSG00000033220	Csf3r	ENSMUSG00000028859	Slc2a1	ENSMUSG00000028645	Cdca3	ENSMUSG00000023505	Car9	ENSMUSG00000028463	Pappa	ENSMUSG00000028370	AI413582	ENSMUSG00000062753
Olfr56	ENSMUSG00000040328	Tgif1	ENSMUSG00000047407	Prss35	ENSMUSG00000033491	Mmp23	ENSMUSG00000029061	Map3k6	ENSMUSG00000028862	Pkmyt1	ENSMUSG00000023908	Hacd4	ENSMUSG00000028497	Cda	ENSMUSG00000028755	Dhrs3	ENSMUSG00000066026
Sh3pxd2b	ENSMUSG00000040711	Frat2	ENSMUSG00000047604	Scara3	ENSMUSG00000034463	Bst1	ENSMUSG00000029082	Mad2l2	ENSMUSG00000029003	Cenpq	ENSMUSG00000023919	Smpdl3b	ENSMUSG00000028885	Shroom3	ENSMUSG00000029381	2410004P03Rik	ENSMUSG00000071398
Slc25a34	ENSMUSG00000040740	P2ry6	ENSMUSG00000048779	Cd207	ENSMUSG00000034783	Stap1	ENSMUSG00000029254	Slc10a6	ENSMUSG00000029321	Sgo1	ENSMUSG00000023940	Kcnab2	ENSMUSG00000028931	Anxa3	ENSMUSG00000029484	Lrrn4cl	ENSMUSG00000071656
Tmem82	ENSMUSG00000043085	Arhgap30	ENSMUSG00000048865	Ssc5d	ENSMUSG00000035279	Cd22	ENSMUSG00000030577	Tpst2	ENSMUSG00000029344	Ndc80	ENSMUSG00000024056	Irf5	ENSMUSG00000029771	Fscn1	ENSMUSG00000029581	Saa1	ENSMUSG00000074115
Arsj	ENSMUSG00000046561	Tifab	ENSMUSG00000049625	Fam110c	ENSMUSG00000036136	Coro1a	ENSMUSG00000030707	Pus1	ENSMUSG00000029507	Lbh	ENSMUSG00000024063	Clec5a	ENSMUSG00000029915	Tbxas1	ENSMUSG00000029925	Gm48840	ENSMUSG00000110899
Nxph3	ENSMUSG00000046719	Grrp1	ENSMUSG00000050105	Fut7	ENSMUSG00000036587	Dkk3	ENSMUSG00000030772	Limk1	ENSMUSG00000029674	Kifc5b	ENSMUSG00000024301	Hpgds	ENSMUSG00000029919	Sec61a1	ENSMUSG00000030082	Gm47163	ENSMUSG00000111977
Rpsa-ps10	ENSMUSG00000047676	Kcnn4	ENSMUSG00000054342	H2-DMa	ENSMUSG00000037649	Itgax	ENSMUSG00000030789	Asns	ENSMUSG00000029752	Lmnb1	ENSMUSG00000024590	Clec4a2	ENSMUSG00000030148	Fbxo17	ENSMUSG00000030598	Gm47547	ENSMUSG00000114196
Gfod1	ENSMUSG00000051335	B4galt6	ENSMUSG00000056124	Sh3rf3	ENSMUSG00000037990	Sash3	ENSMUSG00000031101	Ybx3	ENSMUSG00000030189	Incenp	ENSMUSG00000024660	Ptpro	ENSMUSG00000030223	Sytl2	ENSMUSG00000030616
Ptrh1	ENSMUSG00000053746	Adap1	ENSMUSG00000056413	Ctss	ENSMUSG00000038642	Zfp185	ENSMUSG00000031351	Tmem238	ENSMUSG00000030431	Cdca5	ENSMUSG00000024791	Bhlhe41	ENSMUSG00000030256	Il2rg	ENSMUSG00000031304
Ppp1r14b	ENSMUSG00000056612	Fam78b	ENSMUSG00000060568	Runx2	ENSMUSG00000039153	Ccl22	ENSMUSG00000031779	Dusp4	ENSMUSG00000031530	Kif20b	ENSMUSG00000024795	Klrb1c	ENSMUSG00000030325	Cx3cl1	ENSMUSG00000031778
Nfil3	ENSMUSG00000056749	Cd200r4	ENSMUSG00000062082	Tgfb2	ENSMUSG00000039239	Larp6	ENSMUSG00000034839	Mt2	ENSMUSG00000031762	Hells	ENSMUSG00000025001	Lilra6	ENSMUSG00000030427	Slc7a6	ENSMUSG00000031904
Palld	ENSMUSG00000058056	Cd300lb	ENSMUSG00000063193	C3ar1	ENSMUSG00000040552	Tmem255a	ENSMUSG00000036502	Mt1	ENSMUSG00000031765	Tk1	ENSMUSG00000025574	Rab38	ENSMUSG00000030559	2310022B05Rik	ENSMUSG00000031983
Tmed9	ENSMUSG00000058569	Slc31a1	ENSMUSG00000066150	Cd53	ENSMUSG00000040747	H2-Aa	ENSMUSG00000036594	Tpm4	ENSMUSG00000031799	Tyms	ENSMUSG00000025747	Rgs10	ENSMUSG00000030844	Trpc6	ENSMUSG00000031997
Trmt61a	ENSMUSG00000060950	Evi2	ENSMUSG00000070354	Rasl12	ENSMUSG00000041696	Nfkbid	ENSMUSG00000036931	Mcam	ENSMUSG00000032135	Sgo2a	ENSMUSG00000026039	Btk	ENSMUSG00000031264	Usp2	ENSMUSG00000032010
Sphk1	ENSMUSG00000061878	Csf2rb2	ENSMUSG00000071714	Clec4a3	ENSMUSG00000043832	Galnt6	ENSMUSG00000037280	P2ry2	ENSMUSG00000032860	Pask	ENSMUSG00000026274	Casp3	ENSMUSG00000031628	Thy1	ENSMUSG00000032011
Slfn10-ps	ENSMUSG00000072621	Ifi207	ENSMUSG00000073490	Dcaf12l1	ENSMUSG00000045284	H2-DMb2	ENSMUSG00000037548	Dph5	ENSMUSG00000033554	Mcm6	ENSMUSG00000026355	Il10ra	ENSMUSG00000032089	Itga11	ENSMUSG00000032243
Hmga1b	ENSMUSG00000078249	Gm14548	ENSMUSG00000074417	Gapt	ENSMUSG00000046006	Ccr7	ENSMUSG00000037944	Igf2bp2	ENSMUSG00000033581	Ube2t	ENSMUSG00000026429	Mapkapk3	ENSMUSG00000032577	Loxl1	ENSMUSG00000032334
Abracl	ENSMUSG00000078453	Slc28a2b	ENSMUSG00000079071	Cmya5	ENSMUSG00000047419	Cd84	ENSMUSG00000038147	Dbn1	ENSMUSG00000034675	Nek2	ENSMUSG00000026622	Lpcat2	ENSMUSG00000033192	Plod2	ENSMUSG00000032374
Hsbp1l1	ENSMUSG00000078963	Gm15931	ENSMUSG00000081723	Rasl11b	ENSMUSG00000049907	Asb10	ENSMUSG00000038204	1810055G02Rik	ENSMUSG00000035372	Nuf2	ENSMUSG00000026683	Galnt9	ENSMUSG00000033316	Abtb2	ENSMUSG00000032724
Gm7332	ENSMUSG00000080875	Gm9025	ENSMUSG00000082433	Mmp13	ENSMUSG00000050578	Ncam1	ENSMUSG00000039542	Mpv17l2	ENSMUSG00000035559	Mastl	ENSMUSG00000026779	Vav1	ENSMUSG00000034116	Inppl1	ENSMUSG00000032737
Gm11451	ENSMUSG00000083567	4930430E12Rik	ENSMUSG00000085295	Cd14	ENSMUSG00000051439	Galnt12	ENSMUSG00000039774	Spon2	ENSMUSG00000037379	Phf19	ENSMUSG00000026873	Cd300ld	ENSMUSG00000034641	Gas7	ENSMUSG00000033066
Cd63-ps	ENSMUSG00000085939	Bcl2a1a	ENSMUSG00000102037	Pld4	ENSMUSG00000052160	Ptger4	ENSMUSG00000039942	Rpl10a	ENSMUSG00000037805	Nusap1	ENSMUSG00000027306	Cd300a	ENSMUSG00000034652	Ptprf	ENSMUSG00000033295
Gm17501	ENSMUSG00000097183	Gm42793	ENSMUSG00000105954	Rab7b	ENSMUSG00000052688	Atp1a3	ENSMUSG00000040907	Tmem156	ENSMUSG00000037913	Rad51	ENSMUSG00000027323	Fam171a2	ENSMUSG00000034685	Asprv1	ENSMUSG00000033508
Gm4366	ENSMUSG00000107383	Gm48065	ENSMUSG00000111116	Clec12a	ENSMUSG00000053063	Kcnj2	ENSMUSG00000041695	Ttc39b	ENSMUSG00000038172	Knl1	ENSMUSG00000027326	Dok3	ENSMUSG00000035711	Dysf	ENSMUSG00000033788
Gm44751	ENSMUSG00000109244	Gm6201	ENSMUSG00000115247	Lair1	ENSMUSG00000055541	Esm1	ENSMUSG00000042379	Akap12	ENSMUSG00000038587	Tpx2	ENSMUSG00000027469	Marchf1	ENSMUSG00000036469	Htr2a	ENSMUSG00000034997
Gm17749	ENSMUSG00000111818			Fcer1g	ENSMUSG00000058715	Mfap4	ENSMUSG00000042436	Polr3k	ENSMUSG00000038628	Aurka	ENSMUSG00000027496	Krt80	ENSMUSG00000037185	Egln3	ENSMUSG00000035105
				Fcgr4	ENSMUSG00000059089	Prr33	ENSMUSG00000043795	Rnh1	ENSMUSG00000038650	Fam83d	ENSMUSG00000027654	Gpr160	ENSMUSG00000037661	Shc4	ENSMUSG00000035109
				Mfap2	ENSMUSG00000060572	Cd300c2	ENSMUSG00000044811	Slco4a1	ENSMUSG00000038963	Ect2	ENSMUSG00000027699	Themis2	ENSMUSG00000037731	Ror1	ENSMUSG00000035305
				Blnk	ENSMUSG00000061132	Cxcr4	ENSMUSG00000045382	Atp8b1	ENSMUSG00000039529	Depdc1a	ENSMUSG00000028175	Sirpa	ENSMUSG00000037902	Colec12	ENSMUSG00000036103
				Col28a1	ENSMUSG00000068794	Mpeg1	ENSMUSG00000046805	Abhd11	ENSMUSG00000040532	Orc1	ENSMUSG00000028587	Prdm1	ENSMUSG00000038151	Arsi	ENSMUSG00000036412
				Mmp27	ENSMUSG00000070323	Cd300lf	ENSMUSG00000047798	Clcf1	ENSMUSG00000040663	Kif2c	ENSMUSG00000028678	Slamf7	ENSMUSG00000038179	Megf11	ENSMUSG00000036466
				Csf2rb	ENSMUSG00000071713	Jaml	ENSMUSG00000048534	Bdkrb1	ENSMUSG00000041347	Stmn1	ENSMUSG00000028832	Gngt2	ENSMUSG00000038811	Enpp1	ENSMUSG00000037370
				Ncf4	ENSMUSG00000071715	Tmem200a	ENSMUSG00000049420	Id1	ENSMUSG00000042745	Cdca8	ENSMUSG00000028873	Gcnt1	ENSMUSG00000038843	Clba1	ENSMUSG00000037594
				H2-Ab1	ENSMUSG00000073421	Mmp12	ENSMUSG00000049723	Hilpda	ENSMUSG00000043421	Cenpa	ENSMUSG00000029177	Anpep	ENSMUSG00000039062	Ankrd13b	ENSMUSG00000037907
				Gm6166	ENSMUSG00000074280	Shisa3	ENSMUSG00000050010	Eif5al3-ps	ENSMUSG00000043618	Dck	ENSMUSG00000029366	Prune2	ENSMUSG00000039126	5033430I15Rik	ENSMUSG00000038152
				Gm5150	ENSMUSG00000078780	Klrc2	ENSMUSG00000052736	Cfap43	ENSMUSG00000044948	Cxcl3	ENSMUSG00000029379	Rhou	ENSMUSG00000039960	P3h2	ENSMUSG00000038168
				Ccr5	ENSMUSG00000079227	Sh3bp2	ENSMUSG00000054520	Rpsa-ps2	ENSMUSG00000045055	Cxcl1	ENSMUSG00000029380	Tlr8	ENSMUSG00000040522	Rap1gap2	ENSMUSG00000038807
				Ms4a6c	ENSMUSG00000079419	Ticam2	ENSMUSG00000056130	Oacyl	ENSMUSG00000046610	Mcm7	ENSMUSG00000029730	St8sia4	ENSMUSG00000040710	Ak5	ENSMUSG00000039058
				H2-DMb1	ENSMUSG00000079547	Glipr1	ENSMUSG00000056888	Bst2	ENSMUSG00000046718	Mad2l1	ENSMUSG00000029910	Pla2g2d	ENSMUSG00000041202	Rftn1	ENSMUSG00000039316
				Dhx58os	ENSMUSG00000085604	Prss2	ENSMUSG00000057163	Fbl	ENSMUSG00000046865	Rad51ap1	ENSMUSG00000030346	Shtn1	ENSMUSG00000041362	Orai2	ENSMUSG00000039747
				Gm12022	ENSMUSG00000085675	Alox5ap	ENSMUSG00000060063	Gm5637	ENSMUSG00000046993	Ddias	ENSMUSG00000030641	Mbp	ENSMUSG00000041607	Efhd2	ENSMUSG00000040659
				Bcl2a1b	ENSMUSG00000089929	H2-Eb1	ENSMUSG00000060586	Cltb	ENSMUSG00000047547	Kif22	ENSMUSG00000030677	Rassf4	ENSMUSG00000042129	Ppp1r13l	ENSMUSG00000040734
				Bcl2a1d	ENSMUSG00000099974	Gm49339	ENSMUSG00000062593	Slc35e4	ENSMUSG00000048807	Adm	ENSMUSG00000030790	Arl11	ENSMUSG00000043157	Slc39a11	ENSMUSG00000041654
				Gm42742	ENSMUSG00000107068	Chil1	ENSMUSG00000064246	Tsku	ENSMUSG00000049580	Plk1	ENSMUSG00000030867	B3galnt1	ENSMUSG00000043300	Enc1	ENSMUSG00000041773
				AI839979	ENSMUSG00000107355	Lyz1	ENSMUSG00000069515	Rasd1	ENSMUSG00000049892	Rrm1	ENSMUSG00000030978	Klri2	ENSMUSG00000043932	Igsf3	ENSMUSG00000042035
				Gm40578	ENSMUSG00000113029	Lyz2	ENSMUSG00000069516	Rtn4rl2	ENSMUSG00000050896	Mki67	ENSMUSG00000031004	Tlr7	ENSMUSG00000044583	Bag2	ENSMUSG00000042215
						Slfn2	ENSMUSG00000072620	Hs3st1	ENSMUSG00000051022	Wee1	ENSMUSG00000031016	Kcnk13	ENSMUSG00000045404	Sgsm1	ENSMUSG00000042216
						C4b	ENSMUSG00000073418	Hrh1	ENSMUSG00000053004	Cenpi	ENSMUSG00000031262	Cd109	ENSMUSG00000046186	Fam13c	ENSMUSG00000043259
						Slfn1	ENSMUSG00000078763	Rpl18-ps2	ENSMUSG00000053173	Cenpn	ENSMUSG00000031756	Ltb4r1	ENSMUSG00000046908	Pxylp1	ENSMUSG00000043587
						Clec7a	ENSMUSG00000079293	Grwd1	ENSMUSG00000053801	Kif23	ENSMUSG00000032254	Flrt2	ENSMUSG00000047414	Dock5	ENSMUSG00000044447
						5330438I03Rik	ENSMUSG00000091393	Rras2	ENSMUSG00000055723	Troap	ENSMUSG00000032783	Ctxn1	ENSMUSG00000048644	Zc2hc1c	ENSMUSG00000045064
						D130058E05Rik	ENSMUSG00000092627	Hmga2	ENSMUSG00000056758	Fanca	ENSMUSG00000032815	Clec4a1	ENSMUSG00000049037	Smtnl2	ENSMUSG00000045667
						Gm7694	ENSMUSG00000102752	Birc2	ENSMUSG00000057367	Cip2a	ENSMUSG00000033031	Lrrc25	ENSMUSG00000049988	Ccdc9b	ENSMUSG00000045838
						Lilr4b	ENSMUSG00000112023	Gm6807	ENSMUSG00000057605	Hrob	ENSMUSG00000034773	Fhl4	ENSMUSG00000050035	Lrrc8e	ENSMUSG00000046589
								Rps18-ps3	ENSMUSG00000057657	Ncaph	ENSMUSG00000034906	Cx3cr1	ENSMUSG00000052336	Slitrk4	ENSMUSG00000046699
								Rpl32	ENSMUSG00000057841	Parpbp	ENSMUSG00000035365	Map1b	ENSMUSG00000052727	Spsb4	ENSMUSG00000046997
								Gm8129	ENSMUSG00000059159	Melk	ENSMUSG00000035683	Prkcb	ENSMUSG00000052889	Lmod1	ENSMUSG00000048096
								Eif4a1	ENSMUSG00000059796	Kif15	ENSMUSG00000036768	Aph1c	ENSMUSG00000053040	Ankrd34a	ENSMUSG00000049097
								H2aj	ENSMUSG00000060032	Anln	ENSMUSG00000036777	Abcd2	ENSMUSG00000055782	Phospho1	ENSMUSG00000050860
								Gm11353	ENSMUSG00000060198	Hspb6	ENSMUSG00000036854	Tmem154	ENSMUSG00000056498	Gdf6	ENSMUSG00000051279
								Rps10-ps1	ENSMUSG00000060438	Tacc3	ENSMUSG00000037313	Nfam1	ENSMUSG00000058099	Cacna1c	ENSMUSG00000051331
								Gm10080	ENSMUSG00000060467	Dtl	ENSMUSG00000037474	Pirb	ENSMUSG00000058818	Siglech	ENSMUSG00000051504
								Gm8894	ENSMUSG00000060680	Wdhd1	ENSMUSG00000037572	Csf2ra	ENSMUSG00000059326	Xkr4	ENSMUSG00000051951
								Gdpd1	ENSMUSG00000061666	Ckap2	ENSMUSG00000037725	Fcgr3	ENSMUSG00000059498	Lclat1	ENSMUSG00000054469
								Gm6311	ENSMUSG00000061833	Rmi2	ENSMUSG00000037991	Sort1	ENSMUSG00000068747	Slc8a1	ENSMUSG00000054640
								Nectin2	ENSMUSG00000062300	Ncapd2	ENSMUSG00000038252	Il1rl2	ENSMUSG00000070942	Tcim	ENSMUSG00000056313
								Rpl17	ENSMUSG00000062328	Prc1	ENSMUSG00000038943	Naip5	ENSMUSG00000071203	Chsy3	ENSMUSG00000058152
								Hacd1	ENSMUSG00000063275	Neil3	ENSMUSG00000039396	Gm10602	ENSMUSG00000073985	Tubb2a	ENSMUSG00000058672
								Gm9396	ENSMUSG00000063328	Exo1	ENSMUSG00000039748	B3gnt7	ENSMUSG00000079445	Ntrk3	ENSMUSG00000059146
								Gm8730	ENSMUSG00000063696	Xkr5	ENSMUSG00000039814	Gm11427	ENSMUSG00000083161	Cxcl11	ENSMUSG00000060183
								Rps6-ps1	ENSMUSG00000063875	Bub1b	ENSMUSG00000040084	AI662270	ENSMUSG00000087107	Gm10110	ENSMUSG00000062093
								Gm10156	ENSMUSG00000066245	Rwdd2b	ENSMUSG00000041079	BC064078	ENSMUSG00000087150	Tubb3	ENSMUSG00000062380
								Gm5786	ENSMUSG00000066487	Arhgap11a	ENSMUSG00000041219	Gm13710	ENSMUSG00000087362	Ncs1	ENSMUSG00000062661
								Rpl17-ps9	ENSMUSG00000066543	Ccnb1	ENSMUSG00000041431	Pira2	ENSMUSG00000089942	Srrm4	ENSMUSG00000063919
								Gm7027	ENSMUSG00000067121	Ncapg2	ENSMUSG00000042029	Kcne1l	ENSMUSG00000090122	Gpbar1	ENSMUSG00000064272
								Rpl7a-ps11	ENSMUSG00000067147	Clspn	ENSMUSG00000042489	Gm17509	ENSMUSG00000091423	Cyp4a10	ENSMUSG00000066072
								Gm5560	ENSMUSG00000067161	Cenpe	ENSMUSG00000045328	Gm14328	ENSMUSG00000095419	Ism1	ENSMUSG00000074766
								Pi15	ENSMUSG00000067780	Mms22l	ENSMUSG00000045751	Gm21188	ENSMUSG00000095609	Cfap74	ENSMUSG00000078490
								Rpl34-ps1	ENSMUSG00000068396	Basp1	ENSMUSG00000045763	Bin2	ENSMUSG00000098112	D030028A08Rik	ENSMUSG00000078700
								Tmem100	ENSMUSG00000069763	Gm15428	ENSMUSG00000046057	BE692007	ENSMUSG00000099757	Ly6c1	ENSMUSG00000079018
								Lsmem1	ENSMUSG00000071342	Gm11223	ENSMUSG00000046341	Gm26728	ENSMUSG00000101162	Actr3-ps	ENSMUSG00000082319
								Eef1g	ENSMUSG00000071644	Ticrr	ENSMUSG00000046591	1600010M07Rik	ENSMUSG00000101585	Gm11470	ENSMUSG00000082665
								Gm10420	ENSMUSG00000072789	Mis18bp1	ENSMUSG00000047534	Sh2d1b1	ENSMUSG00000102418	Gm12892	ENSMUSG00000083679
								Ecscr	ENSMUSG00000073599	Ckap2l	ENSMUSG00000048327	Gm37500	ENSMUSG00000103900	A430057M04Rik	ENSMUSG00000090564
								Rpl27-ps1	ENSMUSG00000079137	Ccnb1-ps	ENSMUSG00000048574	Gm35154	ENSMUSG00000111535	Gm21762	ENSMUSG00000094027
								Gm5566	ENSMUSG00000080002	Tmem121	ENSMUSG00000049036			Gm5525	ENSMUSG00000099492
								Gm5915	ENSMUSG00000080021	H2ax	ENSMUSG00000049932			Gm37644	ENSMUSG00000103195
								Rpl38-ps2	ENSMUSG00000080921	Tcf19	ENSMUSG00000050410			Gm19817	ENSMUSG00000105302
								Rpsa-ps4	ENSMUSG00000081076	Ercc6l	ENSMUSG00000051220			Gm43921	ENSMUSG00000107603
								Rpl19-ps11	ENSMUSG00000081094	Arhgef39	ENSMUSG00000051517			Gm43890	ENSMUSG00000108053
								Gm13680	ENSMUSG00000081400	Cox6b2	ENSMUSG00000051811			Tubb2a-ps2	ENSMUSG00000113275
								Rps6-ps4	ENSMUSG00000081406	Rnd1	ENSMUSG00000054855
								Gm14165	ENSMUSG00000081434	Nrm	ENSMUSG00000059791
								Gm11518	ENSMUSG00000081604	H2ac10	ENSMUSG00000061991
								Gm14633	ENSMUSG00000081620	Nsl1	ENSMUSG00000062510
								Rplp0-ps1	ENSMUSG00000081640	Gm10184	ENSMUSG00000066878
								Rpl17-ps5	ENSMUSG00000081855	Psrc1	ENSMUSG00000068744
								Rpl17-ps10	ENSMUSG00000081895	Gm10259	ENSMUSG00000069083
								Gm13461	ENSMUSG00000081999	H2ac6	ENSMUSG00000069270
								Rpl17-ps8	ENSMUSG00000082035	H2ac8	ENSMUSG00000069272
								Rpl5-ps2	ENSMUSG00000082064	H2ac11	ENSMUSG00000069301
								Gm11824	ENSMUSG00000082128	H2ac22	ENSMUSG00000069309
								Rpl5-ps1	ENSMUSG00000082193	Slfn9	ENSMUSG00000069793
								Gm11425	ENSMUSG00000082419	Spdl1	ENSMUSG00000069910
								Rps6-ps3	ENSMUSG00000082465	Gm10282	ENSMUSG00000070713
								Gm12366	ENSMUSG00000082762	Egr4	ENSMUSG00000071341
								Gm15793	ENSMUSG00000082769	H2ac7	ENSMUSG00000071478
								Rpsa-ps9	ENSMUSG00000082895	H2ac13	ENSMUSG00000071516
								Rps8-ps5	ENSMUSG00000082901	Fam189a2	ENSMUSG00000071604
								Gm12816	ENSMUSG00000083011	Ccnf	ENSMUSG00000072082
								Gm9083	ENSMUSG00000083033	Oip5	ENSMUSG00000072980
								Gm14414	ENSMUSG00000083619	Gm6091	ENSMUSG00000074026
								Gm13394	ENSMUSG00000083773	Hmgn2-ps1	ENSMUSG00000079067
								Gm6136	ENSMUSG00000084106	Ulbp1	ENSMUSG00000079685
								Rpl3-ps1	ENSMUSG00000084349	Gm5648	ENSMUSG00000083668
								Rpl10a-ps1	ENSMUSG00000084416	Gm12856	ENSMUSG00000084133
								Gm5526	ENSMUSG00000084817	Gm7856	ENSMUSG00000084301
								Mir22hg	ENSMUSG00000085148	Eldr	ENSMUSG00000087060
								Gm6425	ENSMUSG00000086174	2810408I11Rik	ENSMUSG00000087213
								Gm15500	ENSMUSG00000086583	H2ac23	ENSMUSG00000094248
								Gm15501	ENSMUSG00000087412	Gm10182	ENSMUSG00000094627
								Ier5l	ENSMUSG00000089762	H2ac24	ENSMUSG00000094777
								Gm4462	ENSMUSG00000090319	4930558J18Rik	ENSMUSG00000097519
								Rpl6l	ENSMUSG00000091086	Lockd	ENSMUSG00000098318
								Gm20430	ENSMUSG00000092358	Gm5596	ENSMUSG00000109086
								Rhox5	ENSMUSG00000095180	Gm42047	ENSMUSG00000110631
								4833412C05Rik	ENSMUSG00000097697	D430020J02Rik	ENSMUSG00000112980
								Gm26703	ENSMUSG00000097877	Gm48445	ENSMUSG00000113308
								Gm9625	ENSMUSG00000097906	Gm8416	ENSMUSG00000114533
								Rps10-ps2	ENSMUSG00000099764	Gm48837	ENSMUSG00000114536
								Rbm3-ps	ENSMUSG00000099875
								Gm8226	ENSMUSG00000099927
								Eif4a-ps4	ENSMUSG00000101188
								Rpsa-ps1	ENSMUSG00000102117
								Gm38158	ENSMUSG00000103367
								Gm7019	ENSMUSG00000103439
								Gm9910	ENSMUSG00000103469
								A330015K06Rik	ENSMUSG00000104093
								Prmt1	ENSMUSG00000109324
								Gm45716	ENSMUSG00000110344
								Gm45454	ENSMUSG00000110407
								Gm45855	ENSMUSG00000110686
								Gm32899	ENSMUSG00000112567
								Rps18-ps5	ENSMUSG00000113061
								Rpl17-ps3	ENSMUSG00000113948
								Gm9616	ENSMUSG00000114003
								Gm48583	ENSMUSG00000114277
								Gm41041	ENSMUSG00000114738

## Sheet: Downregulated
Chronic1d		Acute7d		Acute3d		Chronic3d		Acute1d_Chronic1d		Acute1d
Symbol	ENS	Symbol	ENS	Symbol	ENS	Symbol	ENS	Symbol	ENS	Symbol	ENS
Acap1	ENSMUSG00000001588	Fam163b	ENSMUSG00000009216	Apoh	ENSMUSG00000000049	Jup	ENSMUSG00000001552	Lhx2	ENSMUSG00000000247	Scml2	ENSMUSG00000000037
Ikzf4	ENSMUSG00000002578	Myl12a	ENSMUSG00000024048	Inmt	ENSMUSG00000003477	Itgb3	ENSMUSG00000020689	Etv1	ENSMUSG00000004151	Cav2	ENSMUSG00000000058
Pde1c	ENSMUSG00000004347	Mylk2	ENSMUSG00000027470	Nr1i3	ENSMUSG00000005677	Syt2	ENSMUSG00000026452	Hfe	ENSMUSG00000006611	Cdh1	ENSMUSG00000000303
Clstn3	ENSMUSG00000008153	Srms	ENSMUSG00000027579	Krt19	ENSMUSG00000020911	Bco1	ENSMUSG00000031845	Rdm1	ENSMUSG00000010362	Gm2a	ENSMUSG00000000594
Adamts13	ENSMUSG00000014852	Spaca6	ENSMUSG00000080316	Papln	ENSMUSG00000021223	Fam168b	ENSMUSG00000037503	Esr1	ENSMUSG00000019768	Haao	ENSMUSG00000000673
Rnd3	ENSMUSG00000017144	Gm12096	ENSMUSG00000081712	Npas2	ENSMUSG00000026077	Gm15737	ENSMUSG00000079462	Pde7b	ENSMUSG00000019990	Ftcd	ENSMUSG00000001155
Hey2	ENSMUSG00000019789	1700056N10Rik	ENSMUSG00000084792	Gsn	ENSMUSG00000026879	Lrrc75aos2	ENSMUSG00000085762	Ddc	ENSMUSG00000020182	Tbx21	ENSMUSG00000001444
Traf3ip2	ENSMUSG00000019842	Gm15418	ENSMUSG00000085573	Ccm2l	ENSMUSG00000027474	Gm11168	ENSMUSG00000096385	Hcn2	ENSMUSG00000020331	Gstt1	ENSMUSG00000001663
Rspo3	ENSMUSG00000019880	Gm15179	ENSMUSG00000085653	Sytl1	ENSMUSG00000028860	Gm28043	ENSMUSG00000098374	Septin4	ENSMUSG00000020486	Tat	ENSMUSG00000001670
Pttg1	ENSMUSG00000020415	Gm15700	ENSMUSG00000087492	Slc8b1	ENSMUSG00000032754	Gm37174	ENSMUSG00000104253	Rgs9	ENSMUSG00000020599	Peg3	ENSMUSG00000002265
Adap2	ENSMUSG00000020709	Gm23119	ENSMUSG00000089235	Rasd2	ENSMUSG00000034472			Atp2a3	ENSMUSG00000020788	Dyrk1b	ENSMUSG00000002409
P2rx1	ENSMUSG00000020787	Gm10722	ENSMUSG00000091028	Fam124a	ENSMUSG00000035184			Rtn1	ENSMUSG00000021087	Abhd3	ENSMUSG00000002475
Pimreg	ENSMUSG00000020808	Gm20548	ENSMUSG00000092354	Tnfsf10	ENSMUSG00000039304			Fbln5	ENSMUSG00000021186	Pon1	ENSMUSG00000002588
Ntn1	ENSMUSG00000020902	A130048G24Rik	ENSMUSG00000102642	Arhgef15	ENSMUSG00000052921			Akr1c12	ENSMUSG00000021211	Zfp40	ENSMUSG00000002617
Cdkl1	ENSMUSG00000020990	Gm37936	ENSMUSG00000102723	Adgrf5	ENSMUSG00000056492			Ogn	ENSMUSG00000021390	Gnmt	ENSMUSG00000002769
Rgs6	ENSMUSG00000021219	Gm37082	ENSMUSG00000102850	Shisal1	ENSMUSG00000062760			Fgf12	ENSMUSG00000022523	Apoc2	ENSMUSG00000002992
Amph	ENSMUSG00000021314	3110080O07Rik	ENSMUSG00000103284	Gm20547	ENSMUSG00000092511			Cela1	ENSMUSG00000023031	Sec14l2	ENSMUSG00000003585
Mapk12	ENSMUSG00000022610	Gm5979	ENSMUSG00000103304	Gm28323	ENSMUSG00000100313			Clip4	ENSMUSG00000024059	Crot	ENSMUSG00000003623
Zbtb20	ENSMUSG00000022708	Gm38228	ENSMUSG00000103945	9430053O09Rik	ENSMUSG00000102344			Qpct	ENSMUSG00000024084	Col5a3	ENSMUSG00000004098
Masp1	ENSMUSG00000022887	Gm37985	ENSMUSG00000104211	Gm38010	ENSMUSG00000104400			Aqp4	ENSMUSG00000024411	Angptl2	ENSMUSG00000004105
Slc4a8	ENSMUSG00000023032	C130089K02Rik	ENSMUSG00000104339	Gm43923	ENSMUSG00000108256			Nr3c1	ENSMUSG00000024431	Sgsh	ENSMUSG00000005043
Kcnk5	ENSMUSG00000023243	C130075A20Rik	ENSMUSG00000104735	Gm44224	ENSMUSG00000108286			Pcdh12	ENSMUSG00000024440	Ripk4	ENSMUSG00000005251
Epas1	ENSMUSG00000024140	Gm43466	ENSMUSG00000105824	Gm48742	ENSMUSG00000111593			Keg1	ENSMUSG00000024694	Prlr	ENSMUSG00000005268
Ms4a4d	ENSMUSG00000024678	C230071H17Rik	ENSMUSG00000106570					Gna14	ENSMUSG00000024697	Fgfr4	ENSMUSG00000005320
Alas2	ENSMUSG00000025270	C530043K16Rik	ENSMUSG00000106706					Clec3b	ENSMUSG00000025784	Mlxipl	ENSMUSG00000005373
Aatk	ENSMUSG00000025375	Gm43795	ENSMUSG00000106720					Cyp27a1	ENSMUSG00000026170	Apoa2	ENSMUSG00000005681
Sirt3	ENSMUSG00000025486	Gm10400	ENSMUSG00000107456					Prkcq	ENSMUSG00000026778	Ephb3	ENSMUSG00000005958
Gm7628	ENSMUSG00000025644	E330037G11Rik	ENSMUSG00000107531					Acvr1c	ENSMUSG00000026834	Cbfa2t3	ENSMUSG00000006362
Jmjd8	ENSMUSG00000025736	Gm44068	ENSMUSG00000107796					Upp2	ENSMUSG00000026839	Tek	ENSMUSG00000006386
Rgl1	ENSMUSG00000026482	Gm44716	ENSMUSG00000109358					Ccdc183	ENSMUSG00000026940	Itih1	ENSMUSG00000006529
Cenpf	ENSMUSG00000026605	Gm45597	ENSMUSG00000109608					Phactr3	ENSMUSG00000027525	Spib	ENSMUSG00000008193
Sapcd2	ENSMUSG00000026955	Gm45555	ENSMUSG00000109652					Car3	ENSMUSG00000027559	Slc1a7	ENSMUSG00000008932
Dnajc19	ENSMUSG00000027679	5330432J10Rik	ENSMUSG00000111212					Sucnr1	ENSMUSG00000027762	Slc16a12	ENSMUSG00000009378
Rwdd3	ENSMUSG00000028133	Gm47218	ENSMUSG00000112008					Col24a1	ENSMUSG00000028197	Pla2g12b	ENSMUSG00000009646
Reck	ENSMUSG00000028476	Gm47644	ENSMUSG00000112734					Rragd	ENSMUSG00000028278	Oit3	ENSMUSG00000009654
Fggy	ENSMUSG00000028573	9630050E16Rik	ENSMUSG00000115275					Astn2	ENSMUSG00000028373	Hyal1	ENSMUSG00000010051
Ablim2	ENSMUSG00000029095							Sult2a8	ENSMUSG00000030378	Slc38a3	ENSMUSG00000010064
Gpc4	ENSMUSG00000031119							Pgm2l1	ENSMUSG00000030729	Tmem86a	ENSMUSG00000010307
Rab39b	ENSMUSG00000031202							Mylk3	ENSMUSG00000031698	Apol7a	ENSMUSG00000010601
Gnao1	ENSMUSG00000031748							Ces1f	ENSMUSG00000031725	Ptprs	ENSMUSG00000013236
Pde4c	ENSMUSG00000031842							Mmp15	ENSMUSG00000031790	Cd83	ENSMUSG00000015396
Grik4	ENSMUSG00000032017							Ccsap	ENSMUSG00000031971	Amdhd1	ENSMUSG00000015890
Kcnj5	ENSMUSG00000032034							Thsd4	ENSMUSG00000032289	Chdh	ENSMUSG00000015970
Ddx25	ENSMUSG00000032101							Gsta4	ENSMUSG00000032348	Celsr1	ENSMUSG00000016028
Ccnb2	ENSMUSG00000032218							Plscr4	ENSMUSG00000032377	Cmah	ENSMUSG00000016756
Mns1	ENSMUSG00000032221							Colgalt2	ENSMUSG00000032649	Tmprss6	ENSMUSG00000016942
Nrxn2	ENSMUSG00000033768							Crygs	ENSMUSG00000033501	Vtn	ENSMUSG00000017344
Aspm	ENSMUSG00000033952							Ndn	ENSMUSG00000033585	Plxdc1	ENSMUSG00000017417
Pcdh11x	ENSMUSG00000034755							Thrsp	ENSMUSG00000035686	Pipox	ENSMUSG00000017453
Art3	ENSMUSG00000034842							Lrrn3	ENSMUSG00000036295	Igfbp4	ENSMUSG00000017493
Xkr6	ENSMUSG00000035067							Mturn	ENSMUSG00000038065	Hnf4a	ENSMUSG00000017950
Tgfbi	ENSMUSG00000035493							Hsd3b5	ENSMUSG00000038092	Cadps2	ENSMUSG00000017978
Fbxl21	ENSMUSG00000035509							AW551984	ENSMUSG00000038112	Shroom1	ENSMUSG00000018387
Lrfn5	ENSMUSG00000035653							Snrk	ENSMUSG00000038145	Acsl1	ENSMUSG00000018796
Tmtc2	ENSMUSG00000036019							Susd4	ENSMUSG00000038576	Irf1	ENSMUSG00000018899
Csgalnact1	ENSMUSG00000036356							Colec10	ENSMUSG00000038591	Natd1	ENSMUSG00000018931
Stox1	ENSMUSG00000036923							Cables1	ENSMUSG00000040957	Sec14l4	ENSMUSG00000019368
Wdr62	ENSMUSG00000037020							Mill2	ENSMUSG00000040987	Sema6a	ENSMUSG00000019647
Grhl3	ENSMUSG00000037188							Tox	ENSMUSG00000041272	Iyd	ENSMUSG00000019762
Gm9725	ENSMUSG00000037982							Gucy1a2	ENSMUSG00000041624	Perp	ENSMUSG00000019851
Tbkbp1	ENSMUSG00000038517							Slco1a1	ENSMUSG00000041698	Smpdl3a	ENSMUSG00000019872
Prc1	ENSMUSG00000038943							Acad12	ENSMUSG00000042647	Arg1	ENSMUSG00000019987
Zdhhc2	ENSMUSG00000039470							Olfr78	ENSMUSG00000043366	Hal	ENSMUSG00000020017
Ndufa4l2	ENSMUSG00000040280							Ecm2	ENSMUSG00000043631	Ntn4	ENSMUSG00000020019
Igsf21	ENSMUSG00000040972							2410080I02Rik	ENSMUSG00000044387	Tcp11l2	ENSMUSG00000020034
Grid1	ENSMUSG00000041078							Rtn4rl1	ENSMUSG00000045287	Pah	ENSMUSG00000020051
Inka1	ENSMUSG00000042106							Clec14a	ENSMUSG00000045930	Pbld2	ENSMUSG00000020072
Dlgap3	ENSMUSG00000042388							Igfals	ENSMUSG00000046070	Pcbd1	ENSMUSG00000020098
Reln	ENSMUSG00000042453							Gm5454	ENSMUSG00000047643	Apc2	ENSMUSG00000020135
Cux2	ENSMUSG00000042589							Omd	ENSMUSG00000048368	Gamt	ENSMUSG00000020150
Fam166b	ENSMUSG00000042788							Nr1h5	ENSMUSG00000048938	Ptprb	ENSMUSG00000020154
Naalad2	ENSMUSG00000043943							Plcb1	ENSMUSG00000051177	Glyctk	ENSMUSG00000020258
Pced1b	ENSMUSG00000044250							Nap1l3	ENSMUSG00000055733	Shmt1	ENSMUSG00000020534
2010007H06Rik	ENSMUSG00000044694							Adra2b	ENSMUSG00000058620	Lpin1	ENSMUSG00000020593
Ccbe1	ENSMUSG00000046318							Tafa1	ENSMUSG00000059187	Apob	ENSMUSG00000020609
Camk2n1	ENSMUSG00000046447							Ces1e	ENSMUSG00000061959	Map2k6	ENSMUSG00000020623
Amigo2	ENSMUSG00000048218							Aox3	ENSMUSG00000064294	Slc46a1	ENSMUSG00000020829
Exd1	ENSMUSG00000048647							Mup3	ENSMUSG00000066154	Abcc3	ENSMUSG00000020865
Syt12	ENSMUSG00000049303							Efcc1	ENSMUSG00000068263	Asgr1	ENSMUSG00000020884
Catsperg1	ENSMUSG00000049676							Aard	ENSMUSG00000068522	Nr1d1	ENSMUSG00000020889
Lrrc4c	ENSMUSG00000050587							Selenbp2	ENSMUSG00000068877	Pygl	ENSMUSG00000021069
Kif18b	ENSMUSG00000051378							Sox13	ENSMUSG00000070643	Clmn	ENSMUSG00000021097
Raet1e	ENSMUSG00000053219							Cyp4f15	ENSMUSG00000073424	Slc10a1	ENSMUSG00000021135
Ppfia2	ENSMUSG00000053825							Bhmt	ENSMUSG00000074768	Smoc1	ENSMUSG00000021136
Capn12	ENSMUSG00000054083							Plxnc1	ENSMUSG00000074785	Rps6ka5	ENSMUSG00000021180
Actr3b	ENSMUSG00000056367							Abhd11os	ENSMUSG00000085042	Dglucy	ENSMUSG00000021185
Tlcd3b	ENSMUSG00000058966							Gm11412	ENSMUSG00000087540	Akr1c6	ENSMUSG00000021210
Olfr482	ENSMUSG00000059031							9930014A18Rik	ENSMUSG00000097493	Slc17a4	ENSMUSG00000021336
Eda	ENSMUSG00000059327							Gm37980	ENSMUSG00000103136	Elovl2	ENSMUSG00000021364
Hydin	ENSMUSG00000059854							Gm36961	ENSMUSG00000103930	Ptch1	ENSMUSG00000021466
Olfr566	ENSMUSG00000060888							Gm43504	ENSMUSG00000104990	F12	ENSMUSG00000021492
Acvr2b	ENSMUSG00000061393							Gm3716	ENSMUSG00000105402	Lect2	ENSMUSG00000021539
Cks2	ENSMUSG00000062248							Gm10652	ENSMUSG00000106329	Tppp	ENSMUSG00000021573
Gm22826	ENSMUSG00000065708							AI197445	ENSMUSG00000114780	Arsk	ENSMUSG00000021592
Nrxn3	ENSMUSG00000066392									Ocln	ENSMUSG00000021638
Hmcn1	ENSMUSG00000066842									Serf1	ENSMUSG00000021643
Ccdc173	ENSMUSG00000070883									Thrb	ENSMUSG00000021779
Gdf2	ENSMUSG00000072625									Prxl2a	ENSMUSG00000021792
Gpr27	ENSMUSG00000072875									Txndc16	ENSMUSG00000021830
Tmem51os1	ENSMUSG00000073728									Arhgef3	ENSMUSG00000021895
5730409E04Rik	ENSMUSG00000073755									Cpb2	ENSMUSG00000021999
Gm10699	ENSMUSG00000074461									Ephx2	ENSMUSG00000022040
Gm10710	ENSMUSG00000074517									Dpysl2	ENSMUSG00000022048
Zfp950	ENSMUSG00000074733									C9	ENSMUSG00000022149
Gm14207	ENSMUSG00000074912									Cmbl	ENSMUSG00000022235
Raet1d	ENSMUSG00000078452									Dpys	ENSMUSG00000022304
Colca2	ENSMUSG00000079559									Fbxo32	ENSMUSG00000022358
Gm17396	ENSMUSG00000079669									Cyp2d26	ENSMUSG00000022445
Gm12216	ENSMUSG00000081769									Slc38a4	ENSMUSG00000022464
Gm15712	ENSMUSG00000083827									Cldn1	ENSMUSG00000022512
Gm15452	ENSMUSG00000084353									Tmem44	ENSMUSG00000022537
Gm15880	ENSMUSG00000084821									Gpt	ENSMUSG00000022546
8030453O22Rik	ENSMUSG00000085058									Slc7a4	ENSMUSG00000022756
Gm15522	ENSMUSG00000085166									P2rx6	ENSMUSG00000022758
BC046401	ENSMUSG00000085274									Serpind1	ENSMUSG00000022766
Gm12524	ENSMUSG00000085318									Igsf11	ENSMUSG00000022790
2610028E06Rik	ENSMUSG00000085562									Hgd	ENSMUSG00000022821
A630014C17Rik	ENSMUSG00000086395									Kng1	ENSMUSG00000022875
Gm13620	ENSMUSG00000086603									Hrg	ENSMUSG00000022877
4930511M06Rik	ENSMUSG00000086607									Adamts5	ENSMUSG00000022894
4930443O20Rik	ENSMUSG00000086969									Gpd1	ENSMUSG00000023019
Gm6762	ENSMUSG00000086984									Calcoco1	ENSMUSG00000023055
Gm16638	ENSMUSG00000087088									Rgn	ENSMUSG00000023070
Gm14022	ENSMUSG00000087151									Cpn2	ENSMUSG00000023176
Gm12349	ENSMUSG00000087265									C1qtnf12	ENSMUSG00000023571
Gm16113	ENSMUSG00000089910									Slc22a1	ENSMUSG00000023829
Gm15894	ENSMUSG00000090039									Clic5	ENSMUSG00000023959
Gm16110	ENSMUSG00000090226									Abcg1	ENSMUSG00000024030
Gm17110	ENSMUSG00000090779									Cbs	ENSMUSG00000024039
Gm17229	ENSMUSG00000092051									Abca3	ENSMUSG00000024130
Gm20518	ENSMUSG00000092470									Slc3a1	ENSMUSG00000024131
Gm20491	ENSMUSG00000092549									Msh2	ENSMUSG00000024151
Gm10825	ENSMUSG00000096937									C3	ENSMUSG00000024164
1810019N24Rik	ENSMUSG00000097115									Cyp4f14	ENSMUSG00000024292
Gm26887	ENSMUSG00000097120									Proc	ENSMUSG00000024386
Fendrr	ENSMUSG00000097336									Zfp521	ENSMUSG00000024420
Gm6277	ENSMUSG00000097440									Ttc39c	ENSMUSG00000024424
Gm26640	ENSMUSG00000097569									Mal2	ENSMUSG00000024479
Gm26903	ENSMUSG00000097836									Isoc1	ENSMUSG00000024601
1110035H17Rik	ENSMUSG00000099098									Cd74	ENSMUSG00000024610
1700047M11Rik	ENSMUSG00000100147									Rab3il1	ENSMUSG00000024663
Hand2os1	ENSMUSG00000100510									Fam111a	ENSMUSG00000024691
Snrpn	ENSMUSG00000102252									Ak3	ENSMUSG00000024782
Gm19721	ENSMUSG00000102324									Htr7	ENSMUSG00000024798
Gm37598	ENSMUSG00000102749									Gldc	ENSMUSG00000024827
Gm9932	ENSMUSG00000103927									Mbl2	ENSMUSG00000024863
Gm37567	ENSMUSG00000104046									Pdcd4	ENSMUSG00000024975
Pcdhgb7	ENSMUSG00000104063									Hhex	ENSMUSG00000024986
5330439B14Rik	ENSMUSG00000104234									Rbp4	ENSMUSG00000024990
4933437G19Rik	ENSMUSG00000104719									Pik3ap1	ENSMUSG00000025017
8030487O14Rik	ENSMUSG00000105136									Habp2	ENSMUSG00000025075
Gm3364	ENSMUSG00000105224									Hspa12a	ENSMUSG00000025092
Gm43753	ENSMUSG00000105707									Arhgap19	ENSMUSG00000025154
Wdr46-ps	ENSMUSG00000105893									Hoga1	ENSMUSG00000025176
Gm43509	ENSMUSG00000106603									Cpn1	ENSMUSG00000025196
Gm44291	ENSMUSG00000107529									Kazald1	ENSMUSG00000025213
Gm44929	ENSMUSG00000109009									Fam120c	ENSMUSG00000025262
Gm45338	ENSMUSG00000109783									Car5a	ENSMUSG00000025317
Gm45605	ENSMUSG00000109829									Mettl7b	ENSMUSG00000025347
Gm20276	ENSMUSG00000110986									Hsd17b6	ENSMUSG00000025396
Gm48206	ENSMUSG00000112193									Inhbc	ENSMUSG00000025405
C030006N10Rik	ENSMUSG00000112409									Cyp2e1	ENSMUSG00000025479
Gm46404	ENSMUSG00000113440									Urah	ENSMUSG00000025481
Gm18147	ENSMUSG00000115789									Cdhr5	ENSMUSG00000025497
										Eps8l2	ENSMUSG00000025504
										Cbx2	ENSMUSG00000025577
										Dhtkd1	ENSMUSG00000025815
										Adhfe1	ENSMUSG00000025911
										Rftn2	ENSMUSG00000025978
										Cps1	ENSMUSG00000025991
										Slc40a1	ENSMUSG00000025993
										Agxt	ENSMUSG00000026272
										Acmsd	ENSMUSG00000026348
										F13b	ENSMUSG00000026368
										C4bp	ENSMUSG00000026405
										Pigr	ENSMUSG00000026417
										Coq8a	ENSMUSG00000026489
										Apcs	ENSMUSG00000026542
										F5	ENSMUSG00000026579
										Mtarc1	ENSMUSG00000026621
										Irf6	ENSMUSG00000026638
										Mcm10	ENSMUSG00000026669
										Serpinc1	ENSMUSG00000026715
										Itga8	ENSMUSG00000026768
										Kynu	ENSMUSG00000026866
										Cutal	ENSMUSG00000026870
										Zeb2	ENSMUSG00000026872
										Hc	ENSMUSG00000026874
										Abca2	ENSMUSG00000026944
										Abcb11	ENSMUSG00000027048
										Cat	ENSMUSG00000027187
										Gatm	ENSMUSG00000027199
										Tspan18	ENSMUSG00000027217
										Chst1	ENSMUSG00000027221
										Sord	ENSMUSG00000027227
										F2	ENSMUSG00000027249
										Hao1	ENSMUSG00000027261
										Itpka	ENSMUSG00000027296
										Slc27a2	ENSMUSG00000027359
										Pck1	ENSMUSG00000027513
										Slc2a2	ENSMUSG00000027690
										Aadac	ENSMUSG00000027761
										Hmgcs2	ENSMUSG00000027875
										Fga	ENSMUSG00000028001
										Tdo2	ENSMUSG00000028011
										Ctso	ENSMUSG00000028015
										Glrb	ENSMUSG00000028020
										Enpep	ENSMUSG00000028024
										Sh2d2a	ENSMUSG00000028071
										Cd1d1	ENSMUSG00000028076
										Fmo5	ENSMUSG00000028088
										Bcar3	ENSMUSG00000028121
										Rorc	ENSMUSG00000028150
										Manba	ENSMUSG00000028164
										Cth	ENSMUSG00000028179
										Uox	ENSMUSG00000028186
										Cyp7a1	ENSMUSG00000028240
										Epha7	ENSMUSG00000028289
										Aldob	ENSMUSG00000028307
										Stra6l	ENSMUSG00000028327
										Epb41l4b	ENSMUSG00000028434
										Hacd4	ENSMUSG00000028497
										Prkaa2	ENSMUSG00000028518
										Angptl3	ENSMUSG00000028553
										Extl1	ENSMUSG00000028838
										Hgfac	ENSMUSG00000029102
										Evc	ENSMUSG00000029122
										Cenpa	ENSMUSG00000029177
										Klb	ENSMUSG00000029195
										Ugt2b34	ENSMUSG00000029260
										Abcg3	ENSMUSG00000029299
										Alb	ENSMUSG00000029368
										Afm	ENSMUSG00000029369
										Ccng2	ENSMUSG00000029385
										Naaa	ENSMUSG00000029413
										Hpd	ENSMUSG00000029445
										Acad10	ENSMUSG00000029456
										Sds	ENSMUSG00000029597
										Cyp3a25	ENSMUSG00000029630
										Slc46a3	ENSMUSG00000029650
										C8b	ENSMUSG00000029656
										Aass	ENSMUSG00000029695
										Tfr2	ENSMUSG00000029716
										Tpk1	ENSMUSG00000029735
										Plxna4	ENSMUSG00000029765
										Ephb6	ENSMUSG00000029869
										Nat8	ENSMUSG00000030004
										Aldh1l1	ENSMUSG00000030088
										Slc6a13	ENSMUSG00000030108
										Art4	ENSMUSG00000030217
										Slco1b2	ENSMUSG00000030236
										Sspn	ENSMUSG00000030255
										Pzp	ENSMUSG00000030359
										Slc27a5	ENSMUSG00000030382
										Psd3	ENSMUSG00000030465
										Qprt	ENSMUSG00000030674
										Syt3	ENSMUSG00000030731
										Dgat2	ENSMUSG00000030747
										Aqp8	ENSMUSG00000030762
										Abcc6	ENSMUSG00000030834
										Cpxm2	ENSMUSG00000030862
										Hpx	ENSMUSG00000030895
										Fam53b	ENSMUSG00000030956
										Acsm5	ENSMUSG00000030972
										Denn2b	ENSMUSG00000031024
										Usp11	ENSMUSG00000031066
										Ano1	ENSMUSG00000031075
										F9	ENSMUSG00000031138
										Otc	ENSMUSG00000031173
										Chrdl1	ENSMUSG00000031283
										Dcx	ENSMUSG00000031285
										F7	ENSMUSG00000031443
										F10	ENSMUSG00000031444
										Proz	ENSMUSG00000031445
										Thsd1	ENSMUSG00000031480
										Sfrp1	ENSMUSG00000031548
										Ido2	ENSMUSG00000031549
										Sorbs2	ENSMUSG00000031626
										Pdlim3	ENSMUSG00000031636
										F11	ENSMUSG00000031645
										Il15	ENSMUSG00000031712
										Gab1	ENSMUSG00000031714
										Hp	ENSMUSG00000031722
										Mmp2	ENSMUSG00000031740
										Nudt7	ENSMUSG00000031767
										Hsd17b2	ENSMUSG00000031844
										Ces2e	ENSMUSG00000031886
										Vstm5	ENSMUSG00000031937
										Agt	ENSMUSG00000031980
										Pdgfd	ENSMUSG00000032006
										Clmp	ENSMUSG00000032024
										Apoa1	ENSMUSG00000032083
										Il10ra	ENSMUSG00000032089
										Aqp9	ENSMUSG00000032204
										Lipc	ENSMUSG00000032207
										Cgnl1	ENSMUSG00000032232
										Cyp1a2	ENSMUSG00000032310
										Dclk3	ENSMUSG00000032500
										Trf	ENSMUSG00000032554
										Pygm	ENSMUSG00000032648
										Mansc1	ENSMUSG00000032718
										Ablim3	ENSMUSG00000032735
										Gab3	ENSMUSG00000032750
										Ppp1r9a	ENSMUSG00000032827
										Prr5l	ENSMUSG00000032841
										Lmo7	ENSMUSG00000033060
										Tbc1d4	ENSMUSG00000033083
										Podxl2	ENSMUSG00000033152
										Mamdc2	ENSMUSG00000033207
										Wnt6	ENSMUSG00000033227
										Dpyd	ENSMUSG00000033308
										Antxr1	ENSMUSG00000033420
										Upb1	ENSMUSG00000033427
										Acsm1	ENSMUSG00000033533
										Myo6	ENSMUSG00000033577
										Pank1	ENSMUSG00000033610
										Nat8f2	ENSMUSG00000033634
										Akr1c14	ENSMUSG00000033715
										Fgb	ENSMUSG00000033831
										Fgg	ENSMUSG00000033860
										Fgd5	ENSMUSG00000034037
										Faah	ENSMUSG00000034171
										Hdac11	ENSMUSG00000034245
										Sdr42e1	ENSMUSG00000034308
										Tmem30b	ENSMUSG00000034435
										Gbp8	ENSMUSG00000034438
										Gulo	ENSMUSG00000034450
										Uroc1	ENSMUSG00000034456
										Poglut3	ENSMUSG00000034487
										Hsd17b13	ENSMUSG00000034528
										Exph5	ENSMUSG00000034584
										Pik3ip1	ENSMUSG00000034614
										Pabpc5	ENSMUSG00000034732
										Gna15	ENSMUSG00000034792
										Pygo1	ENSMUSG00000034910
										Dpp4	ENSMUSG00000035000
										C8a	ENSMUSG00000035031
										Eva1a	ENSMUSG00000035104
										Galm	ENSMUSG00000035473
										Reep6	ENSMUSG00000035504
										Gc	ENSMUSG00000035540
										Capn5	ENSMUSG00000035547
										Aldh1b1	ENSMUSG00000035561
										Ugt2a3	ENSMUSG00000035780
										Ugt2b35	ENSMUSG00000035811
										Ppp1r26	ENSMUSG00000035829
										Ugt2b1	ENSMUSG00000035836
										AI182371	ENSMUSG00000035875
										Hykk	ENSMUSG00000035878
										Dgkb	ENSMUSG00000036095
										Slc17a2	ENSMUSG00000036110
										H1f2	ENSMUSG00000036181
										Slc2a13	ENSMUSG00000036298
										Igsf10	ENSMUSG00000036334
										P2ry12	ENSMUSG00000036353
										Lcn8	ENSMUSG00000036449
										Etl4	ENSMUSG00000036617
										Klhl13	ENSMUSG00000036782
										Entpd8	ENSMUSG00000036813
										Prodh2	ENSMUSG00000036892
										Fzd8	ENSMUSG00000036904
										Foxa2	ENSMUSG00000037025
										Azgp1	ENSMUSG00000037053
										Aff3	ENSMUSG00000037138
										Islr	ENSMUSG00000037206
										Itih2	ENSMUSG00000037254
										Endod1	ENSMUSG00000037419
										Fer1l5	ENSMUSG00000037432
										Aldh8a1	ENSMUSG00000037542
										Nr0b2	ENSMUSG00000037583
										Atp8a1	ENSMUSG00000037685
										Aspg	ENSMUSG00000037686
										Fam13a	ENSMUSG00000037709
										Slc16a9	ENSMUSG00000037762
										Mbl1	ENSMUSG00000037780
										Adh4	ENSMUSG00000037797
										Mat1a	ENSMUSG00000037798
										Bank1	ENSMUSG00000037922
										Inpp4b	ENSMUSG00000037940
										Crp	ENSMUSG00000037942
										Mylip	ENSMUSG00000038175
										Serpinf2	ENSMUSG00000038224
										Gask1a	ENSMUSG00000038233
										Ankrd35	ENSMUSG00000038354
										Hjv	ENSMUSG00000038403
										Foxq1	ENSMUSG00000038415
										Mfsd4b1	ENSMUSG00000038522
										Akr1d1	ENSMUSG00000038641
										Aspdh	ENSMUSG00000038704
										Nlrp6	ENSMUSG00000038745
										Sema6c	ENSMUSG00000038777
										Fam117a	ENSMUSG00000038893
										Plcl2	ENSMUSG00000038910
										Bmp6	ENSMUSG00000039004
										Nrn1	ENSMUSG00000039114
										Cdh26	ENSMUSG00000039155
										Orm1	ENSMUSG00000039196
										Lyplal1	ENSMUSG00000039246
										Igfbp2	ENSMUSG00000039323
										Rnf122	ENSMUSG00000039328
										Mreg	ENSMUSG00000039395
										Ttc36	ENSMUSG00000039438
										Tspyl4	ENSMUSG00000039485
										Mmd2	ENSMUSG00000039533
										Prex1	ENSMUSG00000039621
										Baat	ENSMUSG00000039653
										Dnajc28	ENSMUSG00000039763
										Cc2d2a	ENSMUSG00000039765
										Kmo	ENSMUSG00000039783
										Trim14	ENSMUSG00000039853
										Lrrc17	ENSMUSG00000039883
										Ifi203	ENSMUSG00000039997
										Saa4	ENSMUSG00000040017
										Sdr9c7	ENSMUSG00000040127
										Rdh7	ENSMUSG00000040134
										Maob	ENSMUSG00000040147
										Fmo1	ENSMUSG00000040181
										Ankrd6	ENSMUSG00000040183
										Btnl9	ENSMUSG00000040283
										Elapor1	ENSMUSG00000040412
										Timd2	ENSMUSG00000040413
										Slc26a10	ENSMUSG00000040441
										Ggt6	ENSMUSG00000040471
										Necab1	ENSMUSG00000040536
										Mettl27	ENSMUSG00000040557
										Plekhg1	ENSMUSG00000040624
										Agmat	ENSMUSG00000040706
										Plekhh2	ENSMUSG00000040852
										Foxa3	ENSMUSG00000040891
										Slc16a11	ENSMUSG00000040938
										Sh3kbp1	ENSMUSG00000040990
										Cmtm8	ENSMUSG00000041012
										Pklr	ENSMUSG00000041237
										H2-Ob	ENSMUSG00000041538
										Fmod	ENSMUSG00000041559
										Prelp	ENSMUSG00000041577
										Tmtc4	ENSMUSG00000041594
										Bbox1	ENSMUSG00000041660
										Plekha6	ENSMUSG00000041757
										Gpr155	ENSMUSG00000041762
										Abca9	ENSMUSG00000041797
										Gck	ENSMUSG00000041798
										2010003K11Rik	ENSMUSG00000042041
										Arsb	ENSMUSG00000042082
										Dmgdh	ENSMUSG00000042102
										Bhmt2	ENSMUSG00000042118
										Rassf4	ENSMUSG00000042129
										Klhl23	ENSMUSG00000042155
										Pm20d1	ENSMUSG00000042251
										Abcb4	ENSMUSG00000042476
										Ago4	ENSMUSG00000042500
										Notum	ENSMUSG00000042988
										Onecut1	ENSMUSG00000043013
										Fam13c	ENSMUSG00000043259
										Gprasp1	ENSMUSG00000043384
										Otud1	ENSMUSG00000043415
										Tril	ENSMUSG00000043496
										Rai2	ENSMUSG00000043518
										Fam221b	ENSMUSG00000043633
										Dpy19l3	ENSMUSG00000043671
										Kbtbd7	ENSMUSG00000043881
										Adgrd1	ENSMUSG00000044017
										Ccdc141	ENSMUSG00000044033
										Tafa2	ENSMUSG00000044071
										Dsg2	ENSMUSG00000044393
										Zfp367	ENSMUSG00000044934
										Kctd21	ENSMUSG00000044952
										Dcaf12l1	ENSMUSG00000045284
										Lhfpl2	ENSMUSG00000045312
										Zfp423	ENSMUSG00000045333
										Pid1	ENSMUSG00000045658
										Tmem229b	ENSMUSG00000046157
										Stxbp6	ENSMUSG00000046314
										Slc25a23	ENSMUSG00000046329
										Gjb2	ENSMUSG00000046352
										Rbp1	ENSMUSG00000046402
										Bdh1	ENSMUSG00000046598
										Slc26a1	ENSMUSG00000046959
										Tet1	ENSMUSG00000047146
										Neurl3	ENSMUSG00000047180
										Lxn	ENSMUSG00000047557
										Apof	ENSMUSG00000047631
										Rtl3	ENSMUSG00000047686
										Ly6g2	ENSMUSG00000047728
										Sned1	ENSMUSG00000047793
										Gjb1	ENSMUSG00000047797
										Angptl8	ENSMUSG00000047822
										Cxcr5	ENSMUSG00000047880
										Nags	ENSMUSG00000048217
										Crebrf	ENSMUSG00000048249
										Fam171b	ENSMUSG00000048388
										Depp1	ENSMUSG00000048489
										Fbxl13	ENSMUSG00000048520
										Zfp454	ENSMUSG00000048728
										Rapgef4	ENSMUSG00000049044
										Ugt3a2	ENSMUSG00000049152
										Pdp1	ENSMUSG00000049225
										Zfp2	ENSMUSG00000049321
										Rarres1	ENSMUSG00000049404
										Tceal1	ENSMUSG00000049536
										Tmie	ENSMUSG00000049555
										Lingo1	ENSMUSG00000049556
										Agmo	ENSMUSG00000050103
										Synpo2	ENSMUSG00000050315
										Hamp	ENSMUSG00000050440
										Kcnb1	ENSMUSG00000050556
										Amigo1	ENSMUSG00000050947
										Zfp455	ENSMUSG00000051037
										Olfml1	ENSMUSG00000051041
										Gdf6	ENSMUSG00000051279
										AU021092	ENSMUSG00000051669
										Dcun1d4	ENSMUSG00000051674
										Apon	ENSMUSG00000051716
										Mest	ENSMUSG00000051855
										Tmem106c	ENSMUSG00000052369
										Ccdc171	ENSMUSG00000052407
										Cyp2j5	ENSMUSG00000052520
										St6galnac3	ENSMUSG00000052544
										Slc22a30	ENSMUSG00000052562
										A1cf	ENSMUSG00000052595
										Cysltr1	ENSMUSG00000052821
										Gas1	ENSMUSG00000052957
										Cyp2f2	ENSMUSG00000052974
										H2-T24	ENSMUSG00000053835
										A930004D18Rik	ENSMUSG00000054057
										Fabp1	ENSMUSG00000054422
										Gimap4	ENSMUSG00000054435
										Kcnn2	ENSMUSG00000054477
										Trim65	ENSMUSG00000054517
										Ugt2b5	ENSMUSG00000054630
										1600014C10Rik	ENSMUSG00000054676
										Akr1c20	ENSMUSG00000054757
										Cyp2c50	ENSMUSG00000054827
										Dsp	ENSMUSG00000054889
										Sugct	ENSMUSG00000055137
										Wdr86	ENSMUSG00000055235
										Them7	ENSMUSG00000055312
										Epm2a	ENSMUSG00000055493
										Cyp3a11	ENSMUSG00000056035
										Col8a2	ENSMUSG00000056174
										Ptafr	ENSMUSG00000056529
										Nbeal2	ENSMUSG00000056724
										Ces1d	ENSMUSG00000056973
										Cfhr1	ENSMUSG00000057037
										Fam47e	ENSMUSG00000057068
										Nat8f1	ENSMUSG00000057103
										Ces1c	ENSMUSG00000057400
										Xlr3a	ENSMUSG00000057836
										Serpina3k	ENSMUSG00000058207
										Samd12	ENSMUSG00000058656
										Slc10a5	ENSMUSG00000058921
										Cfi	ENSMUSG00000058952
										Frem1	ENSMUSG00000059049
										Rad51b	ENSMUSG00000059060
										Gckr	ENSMUSG00000059434
										Plg	ENSMUSG00000059481
										Dbp	ENSMUSG00000059824
										Mug1	ENSMUSG00000059908
										Acnat2	ENSMUSG00000060317
										Cyp2a12	ENSMUSG00000060407
										Sntb1	ENSMUSG00000060429
										Kng2	ENSMUSG00000060459
										Cyp2c70	ENSMUSG00000060613
										Tsga10	ENSMUSG00000060771
										Serpina6	ENSMUSG00000060807
										C1qtnf7	ENSMUSG00000061535
										Ttr	ENSMUSG00000061808
										Serpina10	ENSMUSG00000061947
										Hsd3b3	ENSMUSG00000062410
										Acat3	ENSMUSG00000062480
										Cyp2c67	ENSMUSG00000062624
										Klhl24	ENSMUSG00000062901
										Serpina11	ENSMUSG00000063232
										Glyat	ENSMUSG00000063683
										Hsd3b2	ENSMUSG00000063730
										Slc24a3	ENSMUSG00000063873
										Paqr9	ENSMUSG00000064225
										Dhrs3	ENSMUSG00000066026
										Adamtsl1	ENSMUSG00000066113
										Rtp3	ENSMUSG00000066319
										Gm16551	ENSMUSG00000066477
										Rnasel	ENSMUSG00000066800
										Slc22a7	ENSMUSG00000067144
										Capn6	ENSMUSG00000067276
										Lpar5	ENSMUSG00000067714
										Xkr9	ENSMUSG00000067813
										Cyp2d9	ENSMUSG00000068086
										Il2rb	ENSMUSG00000068227
										Sort1	ENSMUSG00000068747
										H2bc21	ENSMUSG00000068854
										Selenbp1	ENSMUSG00000068874
										Gm5096	ENSMUSG00000069324
										Rdh16	ENSMUSG00000069456
										Lyz1	ENSMUSG00000069515
										Fbp1	ENSMUSG00000069805
										Ces3a	ENSMUSG00000069922
										Cfhr4	ENSMUSG00000070594
										Etnk2	ENSMUSG00000070644
										Ugt2b36	ENSMUSG00000070704
										Tmem35b	ENSMUSG00000070737
										Lilra5	ENSMUSG00000070873
										Rasgrp3	ENSMUSG00000071042
										Fam189a2	ENSMUSG00000071604
										Gm4952	ENSMUSG00000071633
										Fndc1	ENSMUSG00000071984
										Klf12	ENSMUSG00000072294
										Lratd2	ENSMUSG00000072568
										Gprasp2	ENSMUSG00000072966
										Prr16	ENSMUSG00000073565
										Mob3b	ENSMUSG00000073910
										Ttpa	ENSMUSG00000073988
										Svip	ENSMUSG00000074093
										Zfp976	ENSMUSG00000074158
										Adh1	ENSMUSG00000074207
										Amy1	ENSMUSG00000074264
										Apoc4	ENSMUSG00000074336
										Clec4g	ENSMUSG00000074491
										Cyp2c68	ENSMUSG00000074882
										Ttc30b	ENSMUSG00000075273
										Sox4	ENSMUSG00000076431
										Igkc	ENSMUSG00000076609
										Ighm	ENSMUSG00000076617
										G6pc	ENSMUSG00000078650
										Mup20	ENSMUSG00000078672
										Gm14322	ENSMUSG00000078864
										Ces1b	ENSMUSG00000078964
										Cyp4v3	ENSMUSG00000079057
										Sap25	ENSMUSG00000079165
										Nat8f5	ENSMUSG00000079494
										Pglyrp2	ENSMUSG00000079563
										2610203C22Rik	ENSMUSG00000079671
										Gm14048	ENSMUSG00000080989
										H3c15	ENSMUSG00000081058
										Gm5678	ENSMUSG00000082815
										Ctsf	ENSMUSG00000083282
										Gm11581	ENSMUSG00000083355
										Gm1848	ENSMUSG00000083892
										AI838599	ENSMUSG00000085180
										Gm14023	ENSMUSG00000085498
										Gm11772	ENSMUSG00000085501
										Gm12963	ENSMUSG00000085517
										A330040F15Rik	ENSMUSG00000086213
										Gm13470	ENSMUSG00000086644
										Mexis	ENSMUSG00000086712
										Kantr	ENSMUSG00000087403
										Gm11266	ENSMUSG00000087413
										Npcd	ENSMUSG00000089837
										Ugt1a1	ENSMUSG00000089960
										Gm14399	ENSMUSG00000090093
										Ugt1a6b	ENSMUSG00000090145
										Acad11	ENSMUSG00000090150
										Ugt1a9	ENSMUSG00000090175
										Ifi203-ps	ENSMUSG00000090222
										Pabpc4l	ENSMUSG00000090919
										Cyp2a22	ENSMUSG00000091867
										Gbp11	ENSMUSG00000092021
										A830019P07Rik	ENSMUSG00000094707
										Cyp2d10	ENSMUSG00000094806
										Gm14325	ENSMUSG00000095362
										Bhmt-ps1	ENSMUSG00000096105
										Smlr1	ENSMUSG00000096546
										Cyp2d12	ENSMUSG00000096852
										2310010J17Rik	ENSMUSG00000097162
										Gm26865	ENSMUSG00000097641
										Gm6652	ENSMUSG00000099858
										B130024G19Rik	ENSMUSG00000100005
										1810008I18Rik	ENSMUSG00000100094
										Mug-ps1	ENSMUSG00000101397
										Pcdhgc5	ENSMUSG00000102543
										Ighd	ENSMUSG00000104213
										Gm43489	ENSMUSG00000106339
										Gm4756	ENSMUSG00000109482
										BC024386	ENSMUSG00000109628
										0610005C13Rik	ENSMUSG00000109644
										Klkb1	ENSMUSG00000109764
										Gm45447	ENSMUSG00000109780
										A630001O12Rik	ENSMUSG00000110498
										Gm20300	ENSMUSG00000111080
										Pbld1	ENSMUSG00000112129
										Gm10824	ENSMUSG00000112397
										Gm48488	ENSMUSG00000114433
										Gm5144	ENSMUSG00000115240
										Gm49179	ENSMUSG00000115718
