# Supplementary material for: Initiation of hepatic stellate cell activation extends into chronic liver disease
Source: Cell Death Dis. 2021 Nov 27;12(12):1110. doi: 10.1038/s41419-021-04377-1 (PMC8627507; doi:10.1038/s41419-021-04377-1)
Supplement: Supplementary file 5 — Supplementary Table 5 [file 41419_2021_4377_MOESM5_ESM.xlsx]

## Sheet: Sheet1
Ensembl_ID	MGI_SYM
ENSMUSG00000035372	1810055G02Rik
ENSMUSG00000096965	3300005D01Rik
ENSMUSG00000097697	4833412C05Rik
ENSMUSG00000102985	4930456G14Rik
ENSMUSG00000048905	4930539E08Rik
ENSMUSG00000073821	8030451A03Rik
ENSMUSG00000104093	A330015K06Rik
ENSMUSG00000040532	Abhd11
ENSMUSG00000078453	Abracl
ENSMUSG00000020681	Ace
ENSMUSG00000035783	Acta2
ENSMUSG00000015143	Actn1
ENSMUSG00000025964	Adam23
ENSMUSG00000047497	Adamts12
ENSMUSG00000006403	Adamts4
ENSMUSG00000038587	Akap12
ENSMUSG00000013584	Aldh1a2
ENSMUSG00000015134	Aldh1a3
ENSMUSG00000028766	Alpl
ENSMUSG00000002289	Angptl4
ENSMUSG00000024803	Ankrd1
ENSMUSG00000049985	Ankrd55
ENSMUSG00000029811	Aoc1
ENSMUSG00000006589	Aprt
ENSMUSG00000046561	Arsj
ENSMUSG00000029752	Asns
ENSMUSG00000007107	Atp1a4
ENSMUSG00000039529	Atp8b1
ENSMUSG00000002602	Axl
ENSMUSG00000017929	B4galt5
ENSMUSG00000030268	Bcat1
ENSMUSG00000007659	Bcl2l1
ENSMUSG00000041347	Bdkrb1
ENSMUSG00000021070	Bdkrb2
ENSMUSG00000048482	Bdnf
ENSMUSG00000003452	Bicd1
ENSMUSG00000022089	Bin3
ENSMUSG00000057367	Birc2
ENSMUSG00000031963	Bmper
ENSMUSG00000046718	Bst2
ENSMUSG00000022440	C1qtnf6
ENSMUSG00000027555	Car13
ENSMUSG00000062694	Cav3
ENSMUSG00000020676	Ccl11
ENSMUSG00000035373	Ccl7
ENSMUSG00000009185	Ccl8
ENSMUSG00000025804	Ccr1
ENSMUSG00000022667	Cd200r1
ENSMUSG00000005087	Cd44
ENSMUSG00000025351	Cd63
ENSMUSG00000085939	Cd63-ps
ENSMUSG00000061048	Cdh3
ENSMUSG00000023067	Cdkn1a
ENSMUSG00000044948	Cfap43
ENSMUSG00000050370	Ch25h
ENSMUSG00000034612	Chst11
ENSMUSG00000028044	Cks1b
ENSMUSG00000040663	Clcf1
ENSMUSG00000004317	Clcn5
ENSMUSG00000030142	Clec4e
ENSMUSG00000007041	Clic1
ENSMUSG00000047547	Cltb
ENSMUSG00000032332	Col12a1
ENSMUSG00000031502	Col4a1
ENSMUSG00000003762	Coq8b
ENSMUSG00000031825	Crispld2
ENSMUSG00000007888	Crlf1
ENSMUSG00000020186	Csrp2
ENSMUSG00000019997	Ctgf
ENSMUSG00000028633	Ctps
ENSMUSG00000030560	Ctsc
ENSMUSG00000021508	Cxcl14
ENSMUSG00000026180	Cxcr2
ENSMUSG00000019590	Cyb561
ENSMUSG00000034675	Dbn1
ENSMUSG00000027797	Dclk1
ENSMUSG00000031562	Dctd
ENSMUSG00000020108	Ddit4
ENSMUSG00000029307	Dmp1
ENSMUSG00000028540	Dph2
ENSMUSG00000033554	Dph5
ENSMUSG00000031530	Dusp4
ENSMUSG00000073599	Ecscr
ENSMUSG00000071644	Eef1g
ENSMUSG00000101188	Eif4a-ps4
ENSMUSG00000059796	Eif4a1
ENSMUSG00000043618	Eif5al3-ps
ENSMUSG00000030208	Emp1
ENSMUSG00000022995	Enah
ENSMUSG00000004267	Eno2
ENSMUSG00000025192	Entpd7
ENSMUSG00000029377	Ereg
ENSMUSG00000024360	Etf1
ENSMUSG00000039109	F13a1
ENSMUSG00000028128	F3
ENSMUSG00000026796	Fam129b
ENSMUSG00000046865	Fbl
ENSMUSG00000006219	Fblim1
ENSMUSG00000000182	Fgf23
ENSMUSG00000039899	Fgl2
ENSMUSG00000008136	Fhl2
ENSMUSG00000075012	Fjx1
ENSMUSG00000003355	Fkbp11
ENSMUSG00000024222	Fkbp5
ENSMUSG00000068699	Flnc
ENSMUSG00000040170	Fmo2
ENSMUSG00000001827	Folr1
ENSMUSG00000024912	Fosl1
ENSMUSG00000046714	Foxc2
ENSMUSG00000097084	Foxl1
ENSMUSG00000039521	Foxp3
ENSMUSG00000027004	Frzb
ENSMUSG00000020325	Fstl3
ENSMUSG00000009687	Fxyd5
ENSMUSG00000028671	Gale
ENSMUSG00000028010	Gar1
ENSMUSG00000021360	Gcnt2
ENSMUSG00000061666	Gdpd1
ENSMUSG00000051335	Gfod1
ENSMUSG00000020363	Gfpt2
ENSMUSG00000022103	Gfra2
ENSMUSG00000060467	Gm10080
ENSMUSG00000066245	Gm10156
ENSMUSG00000069682	Gm10275
ENSMUSG00000072789	Gm10420
ENSMUSG00000060198	Gm11353
ENSMUSG00000113061	Gm11361
ENSMUSG00000082419	Gm11425
ENSMUSG00000083567	Gm11451
ENSMUSG00000081604	Gm11518
ENSMUSG00000082128	Gm11824
ENSMUSG00000086765	Gm11827
ENSMUSG00000082762	Gm12366
ENSMUSG00000083011	Gm12816
ENSMUSG00000083773	Gm13394
ENSMUSG00000081999	Gm13461
ENSMUSG00000081400	Gm13680
ENSMUSG00000044689	Gm13749
ENSMUSG00000081434	Gm14165
ENSMUSG00000082901	Gm14323
ENSMUSG00000083619	Gm14414
ENSMUSG00000081620	Gm14633
ENSMUSG00000086583	Gm15500
ENSMUSG00000087412	Gm15501
ENSMUSG00000082769	Gm15793
ENSMUSG00000097183	Gm17501
ENSMUSG00000111818	Gm17749
ENSMUSG00000092358	Gm20430
ENSMUSG00000097877	Gm26703
ENSMUSG00000097558	Gm26902
ENSMUSG00000101859	Gm29233
ENSMUSG00000112567	Gm32899
ENSMUSG00000103367	Gm38158
ENSMUSG00000114738	Gm41041
ENSMUSG00000107383	Gm4366
ENSMUSG00000105204	Gm43738
ENSMUSG00000090319	Gm4462
ENSMUSG00000109244	Gm44751
ENSMUSG00000110407	Gm45454
ENSMUSG00000110344	Gm45716
ENSMUSG00000110686	Gm45855
ENSMUSG00000114277	Gm48583
ENSMUSG00000115293	Gm49333
ENSMUSG00000084817	Gm5526
ENSMUSG00000067161	Gm5560
ENSMUSG00000080002	Gm5566
ENSMUSG00000046993	Gm5637
ENSMUSG00000066487	Gm5786
ENSMUSG00000080021	Gm5915
ENSMUSG00000084106	Gm6136
ENSMUSG00000061833	Gm6311
ENSMUSG00000086174	Gm6425
ENSMUSG00000057605	Gm6807
ENSMUSG00000103439	Gm7019
ENSMUSG00000067121	Gm7027
ENSMUSG00000080875	Gm7332
ENSMUSG00000101431	Gm7901
ENSMUSG00000108084	Gm7932
ENSMUSG00000059159	Gm8129
ENSMUSG00000099927	Gm8226
ENSMUSG00000063696	Gm8730
ENSMUSG00000060680	Gm8894
ENSMUSG00000083033	Gm9083
ENSMUSG00000063328	Gm9396
ENSMUSG00000114003	Gm9616
ENSMUSG00000097906	Gm9625
ENSMUSG00000103469	Gm9910
ENSMUSG00000028069	Gpatch4
ENSMUSG00000040133	Gpr176
ENSMUSG00000026343	Gpr39
ENSMUSG00000008734	Gprc5b
ENSMUSG00000018339	Gpx3
ENSMUSG00000053801	Grwd1
ENSMUSG00000025068	Gsto1
ENSMUSG00000060032	H2afj
ENSMUSG00000063275	Hacd1
ENSMUSG00000001380	Hars
ENSMUSG00000003665	Has1
ENSMUSG00000043421	Hilpda
ENSMUSG00000078249	Hmga1b
ENSMUSG00000056758	Hmga2
ENSMUSG00000005413	Hmox1
ENSMUSG00000025499	Hras
ENSMUSG00000053004	Hrh1
ENSMUSG00000051022	Hs3st1
ENSMUSG00000078963	Hsbp1l1
ENSMUSG00000006221	Hspb7
ENSMUSG00000042745	Id1
ENSMUSG00000089762	Ier5l
ENSMUSG00000021208	Ifi27l2b
ENSMUSG00000031838	Ifi30
ENSMUSG00000033581	Igf2bp2
ENSMUSG00000004371	Il11
ENSMUSG00000002897	Il17ra
ENSMUSG00000044103	Il1f9
ENSMUSG00000026073	Il1r2
ENSMUSG00000041605	Inava
ENSMUSG00000073856	Iqck
ENSMUSG00000000555	Itga5
ENSMUSG00000027827	Kcnab1
ENSMUSG00000020155	Kcnmb1
ENSMUSG00000042747	Krtcap2
ENSMUSG00000026822	Lcn2
ENSMUSG00000068220	Lgals1
ENSMUSG00000034394	Lif
ENSMUSG00000029674	Limk1
ENSMUSG00000057604	Lmcd1
ENSMUSG00000024529	Lox
ENSMUSG00000027412	Lpin3
ENSMUSG00000020869	Lrrc59
ENSMUSG00000071342	Lsmem1
ENSMUSG00000019814	Ltv1
ENSMUSG00000034634	Ly6d
ENSMUSG00000026344	Lypd1
ENSMUSG00000029003	Mad2l2
ENSMUSG00000018932	Map2k3
ENSMUSG00000028862	Map3k6
ENSMUSG00000026074	Map4k4
ENSMUSG00000032135	Mcam
ENSMUSG00000029659	Medag
ENSMUSG00000001493	Meox1
ENSMUSG00000038244	Mical2
ENSMUSG00000085148	Mir22hg
ENSMUSG00000025355	Mmp19
ENSMUSG00000043613	Mmp3
ENSMUSG00000005800	Mmp8
ENSMUSG00000017737	Mmp9
ENSMUSG00000035559	Mpv17l2
ENSMUSG00000039956	Mrap
ENSMUSG00000031765	Mt1
ENSMUSG00000031762	Mt2
ENSMUSG00000040675	Mthfd1l
ENSMUSG00000005667	Mthfd2
ENSMUSG00000041120	Nbl1
ENSMUSG00000016427	Ndufa1
ENSMUSG00000062300	Nectin2
ENSMUSG00000026749	Nek6
ENSMUSG00000056749	Nfil3
ENSMUSG00000032484	Ngp
ENSMUSG00000001056	Nhp2
ENSMUSG00000025723	Nmb
ENSMUSG00000037601	Nme1
ENSMUSG00000025869	Nop16
ENSMUSG00000037362	Nov
ENSMUSG00000071230	Npw
ENSMUSG00000026826	Nr4a2
ENSMUSG00000074121	Ntf5
ENSMUSG00000030717	Nupr1
ENSMUSG00000046719	Nxph3
ENSMUSG00000046610	Oacyl
ENSMUSG00000040328	Olfr56
ENSMUSG00000030162	Olr1
ENSMUSG00000032860	P2ry2
ENSMUSG00000058056	Palld
ENSMUSG00000023495	Pcbp4
ENSMUSG00000021493	Pdlim7
ENSMUSG00000004791	Pgf
ENSMUSG00000017715	Pgs1
ENSMUSG00000067780	Pi15
ENSMUSG00000024014	Pim1
ENSMUSG00000026785	Pkn3
ENSMUSG00000002847	Pla1a
ENSMUSG00000031538	Plat
ENSMUSG00000021822	Plau
ENSMUSG00000046223	Plaur
ENSMUSG00000028318	Polr1e
ENSMUSG00000038628	Polr3k
ENSMUSG00000056612	Ppp1r14b
ENSMUSG00000109324	Prmt1
ENSMUSG00000024640	Psat1
ENSMUSG00000026914	Psmd14
ENSMUSG00000028378	Ptgr1
ENSMUSG00000053746	Ptrh1
ENSMUSG00000029507	Pus1
ENSMUSG00000026520	Pycr2
ENSMUSG00000020372	Rack1
ENSMUSG00000049892	Rasd1
ENSMUSG00000099875	Rbm3-ps
ENSMUSG00000008318	Relt
ENSMUSG00000022651	Retnlg
ENSMUSG00000026475	Rgs16
ENSMUSG00000020806	Rhbdf2
ENSMUSG00000095180	Rhox5
ENSMUSG00000024883	Rin1
ENSMUSG00000022221	Ripk3
ENSMUSG00000038650	Rnh1
ENSMUSG00000037805	Rpl10a
ENSMUSG00000084416	Rpl10a-ps1
ENSMUSG00000025794	Rpl14
ENSMUSG00000062328	Rpl17
ENSMUSG00000081895	Rpl17-ps10
ENSMUSG00000113948	Rpl17-ps3
ENSMUSG00000081855	Rpl17-ps5
ENSMUSG00000082035	Rpl17-ps8
ENSMUSG00000066543	Rpl17-ps9
ENSMUSG00000053173	Rpl18-ps2
ENSMUSG00000081094	Rpl19-ps11
ENSMUSG00000079137	Rpl27-ps1
ENSMUSG00000084349	Rpl3-ps1
ENSMUSG00000057841	Rpl32
ENSMUSG00000068396	Rpl34-ps1
ENSMUSG00000080921	Rpl38-ps2
ENSMUSG00000082193	Rpl5-ps1
ENSMUSG00000082064	Rpl5-ps2
ENSMUSG00000091086	Rpl6l
ENSMUSG00000067147	Rpl7a-ps11
ENSMUSG00000003970	Rpl8
ENSMUSG00000081640	Rplp0-ps1
ENSMUSG00000062309	Rpp25
ENSMUSG00000060438	Rps10-ps1
ENSMUSG00000099764	Rps10-ps2
ENSMUSG00000057657	Rps18-ps3
ENSMUSG00000091957	Rps2-ps10
ENSMUSG00000081684	Rps2-ps13
ENSMUSG00000012848	Rps5
ENSMUSG00000063875	Rps6-ps1
ENSMUSG00000082465	Rps6-ps3
ENSMUSG00000081406	Rps6-ps4
ENSMUSG00000102117	Rpsa-ps1
ENSMUSG00000047676	Rpsa-ps10
ENSMUSG00000045055	Rpsa-ps2
ENSMUSG00000081076	Rpsa-ps4
ENSMUSG00000082895	Rpsa-ps9
ENSMUSG00000055723	Rras2
ENSMUSG00000050896	Rtn4rl2
ENSMUSG00000001025	S100a6
ENSMUSG00000056054	S100a8
ENSMUSG00000056071	S100a9
ENSMUSG00000040026	Saa3
ENSMUSG00000017009	Sdc4
ENSMUSG00000041481	Serpina3g
ENSMUSG00000041449	Serpina3h
ENSMUSG00000079014	Serpina3i
ENSMUSG00000021091	Serpina3n
ENSMUSG00000062345	Serpinb2
ENSMUSG00000025212	Sfxn3
ENSMUSG00000040711	Sh3pxd2b
ENSMUSG00000095788	Sirpb1a
ENSMUSG00000029321	Slc10a6
ENSMUSG00000025161	Slc16a3
ENSMUSG00000040740	Slc25a34
ENSMUSG00000028645	Slc2a1
ENSMUSG00000048807	Slc35e4
ENSMUSG00000040010	Slc7a5
ENSMUSG00000038963	Slco4a1
ENSMUSG00000072621	Slfn10-ps
ENSMUSG00000000204	Slfn4
ENSMUSG00000056427	Slit3
ENSMUSG00000028949	Smarcd3
ENSMUSG00000038059	Smim3
ENSMUSG00000027488	Snta1
ENSMUSG00000006818	Sod2
ENSMUSG00000061878	Sphk1
ENSMUSG00000038156	Spon1
ENSMUSG00000037379	Spon2
ENSMUSG00000037239	Spred3
ENSMUSG00000050359	Sprr1a
ENSMUSG00000006442	Srm
ENSMUSG00000014813	Stc1
ENSMUSG00000015652	Steap1
ENSMUSG00000015653	Steap2
ENSMUSG00000041488	Stx3
ENSMUSG00000032085	Tagln
ENSMUSG00000046694	Tent5b
ENSMUSG00000029552	Tes
ENSMUSG00000021253	Tgfb3
ENSMUSG00000040152	Thbs1
ENSMUSG00000011254	Thg1l
ENSMUSG00000032625	Thsd7a
ENSMUSG00000027076	Timm10
ENSMUSG00000001131	Timp1
ENSMUSG00000058569	Tmed9
ENSMUSG00000069763	Tmem100
ENSMUSG00000054675	Tmem119
ENSMUSG00000037913	Tmem156
ENSMUSG00000043664	Tmem221
ENSMUSG00000030431	Tmem238
ENSMUSG00000043085	Tmem82
ENSMUSG00000028364	Tnc
ENSMUSG00000053475	Tnfaip6
ENSMUSG00000023905	Tnfrsf12a
ENSMUSG00000028965	Tnfrsf9
ENSMUSG00000002984	Tomm40
ENSMUSG00000035274	Tpbg
ENSMUSG00000028464	Tpm2
ENSMUSG00000031799	Tpm4
ENSMUSG00000029344	Tpst2
ENSMUSG00000042265	Trem1
ENSMUSG00000060950	Trmt61a
ENSMUSG00000049580	Tsku
ENSMUSG00000025511	Tspan4
ENSMUSG00000038172	Ttc39b
ENSMUSG00000043091	Tuba1c
ENSMUSG00000001473	Tubb6
ENSMUSG00000026558	Uck2
ENSMUSG00000033685	Ucp2
ENSMUSG00000029201	Ugdh
ENSMUSG00000019951	Uhrf1bp1l
ENSMUSG00000021614	Vcan
ENSMUSG00000030189	Ybx3
ENSMUSG00000027514	Zbp1
ENSMUSG00000043903	Zfp469
ENSMUSG00000036036	Zfp57
ENSMUSG00000111187	#N/A
