# Supplementary material for: Initiation of hepatic stellate cell activation extends into chronic liver disease
Source: Cell Death Dis. 2021 Nov 27;12(12):1110. doi: 10.1038/s41419-021-04377-1 (PMC8627507; doi:10.1038/s41419-021-04377-1)
Supplement: Supplementary file 6 — Supplementary Table 6 [file 41419_2021_4377_MOESM6_ESM.xlsx]

## Sheet: ini_aHSC
Ensembl_ID	SYM
ENSMUSG00000001473	Tubb6
ENSMUSG00000002897	Il17ra
ENSMUSG00000003355	Fkbp11
ENSMUSG00000004371	Il11
ENSMUSG00000005087	Cd44
ENSMUSG00000005413	Hmox1
ENSMUSG00000005667	Mthfd2
ENSMUSG00000008136	Fhl2
ENSMUSG00000008318	Relt
ENSMUSG00000015143	Actn1
ENSMUSG00000015652	Steap1
ENSMUSG00000017929	B4galt5
ENSMUSG00000019951	Uhrf1bp1l
ENSMUSG00000019997	Ccn2
ENSMUSG00000020363	Gfpt2
ENSMUSG00000020869	Lrrc59
ENSMUSG00000021070	Bdkrb2
ENSMUSG00000021614	Vcan
ENSMUSG00000021822	Plau
ENSMUSG00000022089	Bin3
ENSMUSG00000023067	Cdkn1a
ENSMUSG00000023905	Tnfrsf12a
ENSMUSG00000024640	Psat1
ENSMUSG00000024803	Ankrd1
ENSMUSG00000024883	Rin1
ENSMUSG00000025192	Entpd7
ENSMUSG00000025869	Nop16
ENSMUSG00000026343	Gpr39
ENSMUSG00000026558	Uck2
ENSMUSG00000026796	Fam129b
ENSMUSG00000027076	Timm10
ENSMUSG00000027412	Lpin3
ENSMUSG00000028010	Gar1
ENSMUSG00000028069	Gpatch4
ENSMUSG00000028128	F3
ENSMUSG00000028364	Tnc
ENSMUSG00000028633	Ctps
ENSMUSG00000028645	Slc2a1
ENSMUSG00000029377	Ereg
ENSMUSG00000029507	Pus1
ENSMUSG00000029552	Tes
ENSMUSG00000029752	Asns
ENSMUSG00000030162	Olr1
ENSMUSG00000030268	Bcat1
ENSMUSG00000030717	Nupr1
ENSMUSG00000031799	Tpm4
ENSMUSG00000034394	Lif
ENSMUSG00000034612	Chst11
ENSMUSG00000035373	Ccl7
ENSMUSG00000038244	Mical2
ENSMUSG00000038587	Akap12
ENSMUSG00000038963	Slco4a1
ENSMUSG00000040010	Slc7a5
ENSMUSG00000040152	Thbs1
ENSMUSG00000040170	Fmo2
ENSMUSG00000040675	Mthfd1l
ENSMUSG00000041488	Stx3
ENSMUSG00000043091	Tuba1c
ENSMUSG00000043613	Mmp3
ENSMUSG00000043903	Zfp469
ENSMUSG00000046223	Plaur
ENSMUSG00000046714	Foxc2
ENSMUSG00000048482	Bdnf
ENSMUSG00000048807	Slc35e4
ENSMUSG00000050370	Ch25h
ENSMUSG00000053475	Tnfaip6
ENSMUSG00000056758	Hmga2
ENSMUSG00000060950	Trmt61a
ENSMUSG00000061878	Sphk1
ENSMUSG00000067780	Pi15
ENSMUSG00000075012	Fjx1
ENSMUSG00000078249	Hmga1b
